# Supplementary material for: Poly[bis­(4,4′-bipyridine)(μ3-4,4′-dicarboxybiphenyl-3,3′-di­carboxyl­ato)iron(II)]
Source: Acta Crystallogr Sect E Struct Rep Online. 2009 Nov 7;65(Pt 12):m1537–8. doi: 10.1107/S1600536809046273 (PMC2971993; doi:10.1107/S1600536809046273)
Supplement: Supplementary file 1 [file e-65-m1537-sup1.cif]

##############################################################################
###                                                                        ###
###        Electronic paper (Acta Crystallographica Section E)             ###
###                                                                        ###
##############################################################################
#                                                                            #
# This CIF contains the data in a paper accepted for publication in Acta     #
# Crystallographica Section E. It conforms to the requirements of Notes      #
# for Authors for Section E, and has been peer reviewed under the auspices   #
# of the IUCr Commission on Journals.                                        #
#                                                                            #
# Full details of the Crystallographic Information File format               #
# are given in the paper "The Crystallographic Information File (CIF):       #
# a New Standard Archive File for Crystallography" by S. R. Hall, F. H.      #
# Allen and I. D. Brown [Acta Cryst. (1991), A47, 655-685].                  #
#                                                                            #
# The current version of the core CIF dictionary is obtainable from          #
# ftp://ftp.iucr.org/pub/cif_core.dic. The current version number is 2.4.    #
#                                                                            #
# Software is freely available for graphical display of the structure(s) in  #
# this CIF.  For information consult the CIF home page http://www.iucr.org/  #
# cif/home.html                                                              #
#                                                                            #
# This file may be used for bona fide research purposes within the           #
# scientific community so long as proper attribution is given to the journal # 
# article from which it was obtained.                                        #
#                                                                            #
##############################################################################
                                             
data_I
_audit_creation_method     SHELXL-97
_chemical_name_systematic
;
Poly[bis(4,4'-bipyridine)(\m~3~-4,4'-dicarboxybiphenyl-3,3'-
dicarboxylato)iron(II)]
;
_chemical_name_common     ?
_chemical_formula_moiety     'C36 H24 Fe N4 O8'
_chemical_formula_sum     'C36 H24 Fe N4 O8'
_chemical_formula_iupac     '[Fe (C16 H8 O8) (C10 H8 N2)2]'
_chemical_formula_weight     696.44
_chemical_melting_point     ?
_symmetry_cell_setting     monoclinic
_symmetry_space_group_name_H-M     'P 21/c'
_symmetry_space_group_name_Hall     '-P 2ybc'
loop_
    _symmetry_equiv_pos_as_xyz
    'x, y, z'
    '-x, y+1/2, -z+1/2'
    '-x, -y, -z'
    'x, -y-1/2, z-1/2'
_cell_length_a     11.9569(13)
_cell_length_b     24.114(3)
_cell_length_c     10.7232(12)
_cell_angle_alpha     90.00
_cell_angle_beta     105.8550(10)
_cell_angle_gamma     90.00
_cell_volume     2974.2(6)
_cell_formula_units_Z     4
_cell_measurement_reflns_used     4905
_cell_measurement_theta_min     2.42
_cell_measurement_theta_max     27.00
_cell_measurement_temperature     296(2)
_exptl_crystal_description     block
_exptl_crystal_colour     red
_exptl_crystal_size_max     0.23
_exptl_crystal_size_mid     0.21
_exptl_crystal_size_min     0.19
_exptl_crystal_density_diffrn     1.555
_exptl_crystal_density_meas     ?
_exptl_crystal_density_method     'not measured'
_exptl_crystal_F_000     1432
_exptl_absorpt_coefficient_mu     0.573
_exptl_absorpt_correction_type     multi-scan
_exptl_absorpt_process_details     '(SADABS; Bruker, 2005)'
_exptl_absorpt_correction_T_min     0.8796
_exptl_absorpt_correction_T_max     0.8990
_exptl_special_details
;
 ?
;
_diffrn_ambient_temperature     296(2)
_diffrn_radiation_type     MoK\a
_diffrn_radiation_wavelength     0.71073
_diffrn_radiation_source     'fine-focus sealed tube'
_diffrn_radiation_monochromator     graphite
_diffrn_measurement_device_type     'Bruker APEXII area-detector'
_diffrn_measurement_method     '\f and \w'
_diffrn_detector_area_resol_mean     ?
_diffrn_reflns_number     15189
_diffrn_reflns_av_R_equivalents     0.0382
_diffrn_reflns_av_sigmaI/netI     0.0393
_diffrn_reflns_theta_min     1.69
_diffrn_reflns_theta_max     25.20
_diffrn_reflns_theta_full     25.20
_diffrn_measured_fraction_theta_max     1.000
_diffrn_measured_fraction_theta_full     1.000
_diffrn_reflns_limit_h_min     -14
_diffrn_reflns_limit_h_max     10
_diffrn_reflns_limit_k_min     -28
_diffrn_reflns_limit_k_max     26
_diffrn_reflns_limit_l_min     -12
_diffrn_reflns_limit_l_max     12
_diffrn_standards_number     ?
_diffrn_standards_interval_count     ?
_diffrn_standards_interval_time     ?
_diffrn_standards_decay_%     ?
_refine_special_details
;
 Refinement of F^2^ against ALL reflections.  The weighted R-factor wR and
 goodness of fit S are based on F^2^, conventional R-factors R are based
 on F, with F set to zero for negative F^2^. The threshold expression of
 F^2^ > 2sigma(F^2^) is used only for calculating R-factors(gt) etc. and is
 not relevant to the choice of reflections for refinement.  R-factors based
 on F^2^ are statistically about twice as large as those based on F, and R-
 factors based on ALL data will be even larger.
;
_reflns_number_total     5363
_reflns_number_gt     4293
_reflns_threshold_expression     I>2\s(I)
_refine_ls_structure_factor_coef     Fsqd
_refine_ls_matrix_type     full
_refine_ls_R_factor_all     0.0488
_refine_ls_R_factor_gt     0.0370
_refine_ls_wR_factor_gt     0.0922
_refine_ls_wR_factor_ref     0.1000
_refine_ls_goodness_of_fit_ref     1.026
_refine_ls_restrained_S_all     1.026
_refine_ls_number_reflns     5363
_refine_ls_number_parameters     444
_refine_ls_number_restraints     0
_refine_ls_hydrogen_treatment     constr
_refine_ls_weighting_scheme     calc
_refine_ls_weighting_details
         'calc w=1/[\s^2^(Fo^2^)+(0.0462P)^2^+1.5067P] where P=(Fo^2^+2Fc^2^)/3'
_atom_sites_solution_hydrogens     geom
_atom_sites_solution_primary     direct
_atom_sites_solution_secondary     difmap
_refine_ls_shift/su_max     0.002
_refine_ls_shift/su_mean     0.000
_refine_diff_density_max     0.708
_refine_diff_density_min     -0.461
_refine_ls_extinction_method     none
_refine_ls_extinction_coef     ?
loop_
    _atom_type_symbol
    _atom_type_description
    _atom_type_scat_dispersion_real
    _atom_type_scat_dispersion_imag
    _atom_type_scat_source
    'C' 'C' 0.0033 0.0016
                         'International Tables Vol C Tables 4.2.6.8 and 6.1.1.4'
    'H' 'H' 0.0000 0.0000
                         'International Tables Vol C Tables 4.2.6.8 and 6.1.1.4'
    'N' 'N' 0.0061 0.0033
                         'International Tables Vol C Tables 4.2.6.8 and 6.1.1.4'
    'O' 'O' 0.0106 0.0060
                         'International Tables Vol C Tables 4.2.6.8 and 6.1.1.4'
    'Fe' 'Fe' 0.3463 0.8444
                         'International Tables Vol C Tables 4.2.6.8 and 6.1.1.4'
_computing_data_collection     'APEX2 (Bruker, 2005)'
_computing_cell_refinement     'SAINT (Bruker, 2005)'
_computing_data_reduction     'SAINT (Bruker, 2005)'
_computing_structure_solution     'SHELXS97 (Sheldrick, 2008)'
_computing_structure_refinement     'SHELXL97 (Sheldrick, 2008)'
_computing_molecular_graphics     'SHELXTL (Sheldrick, 2008)'
_computing_publication_material     'SHELXTL (Sheldrick, 2008)'
loop_
    _atom_site_type_symbol
    _atom_site_label
    _atom_site_fract_x
    _atom_site_fract_y
    _atom_site_fract_z
    _atom_site_U_iso_or_equiv
    _atom_site_adp_type
    _atom_site_calc_flag
    _atom_site_refinement_flags
    _atom_site_occupancy
    _atom_site_disorder_assembly
    _atom_site_disorder_group
    Fe Fe1 0.58299(3) 0.948957(13) 0.88381(3) 0.02617(11) Uani d . 1 . .
    C C27 0.63026(19) 0.80826(9) 0.4436(2) 0.0267(5) Uani d . 1 . .
    C C11 0.4184(2) 0.97360(10) 0.5952(2) 0.0331(6) Uani d . 1 . .
    H H11 0.4542 1.0082 0.6064 0.040 Uiso calc R 1 . .
    O O3 0.88485(15) 0.84329(7) 0.88903(16) 0.0417(4) Uani d . 1 . .
    H H3 0.9409 0.8416 0.9532 0.063 Uiso calc R 1 . .
    C C29 0.5469(2) 0.81316(9) 0.3128(2) 0.0277(5) Uani d . 1 . .
    N N2 1.05946(18) 0.88387(10) 1.71537(19) 0.0416(5) Uani d . 1 . .
    C C3 0.8429(2) 0.91461(10) 1.3316(2) 0.0322(5) Uani d . 1 . .
    O O5 0.23281(15) 0.87426(7) -0.06664(16) 0.0414(4) Uani d . 1 . .
    H H5 0.1792 0.8734 -0.1333 0.062 Uiso calc R 1 . .
    C C21 0.6846(2) 0.88567(9) 0.7580(2) 0.0279(5) Uani d . 1 . .
    N N1 0.70900(17) 0.93693(8) 1.07668(18) 0.0327(5) Uani d . 1 . .
    N N4 0.0513(2) 0.85951(11) 0.0994(2) 0.0510(6) Uani d . 1 . .
    N N3 0.44003(17) 0.93946(8) 0.69706(18) 0.0304(4) Uani d . 1 . .
    C C10 0.9865(2) 0.85667(11) 1.4936(2) 0.0382(6) Uani d . 1 . .
    H H10 0.9875 0.8309 1.4293 0.046 Uiso calc R 1 . .
    C C5 0.7413(2) 0.88541(11) 1.1179(2) 0.0388(6) Uani d . 1 . .
    H H5A 0.7179 0.8564 1.0593 0.047 Uiso calc R 1 . .
    C C2 0.8088(2) 0.96780(11) 1.2899(2) 0.0435(7) Uani d . 1 . .
    H H2 0.8296 0.9974 1.3471 0.052 Uiso calc R 1 . .
    C C6 0.9155(2) 0.90314(11) 1.4651(2) 0.0332(5) Uani d . 1 . .
    C C1 0.7440(2) 0.97724(11) 1.1640(2) 0.0432(7) Uani d . 1 . .
    H H1 0.7237 1.0136 1.1386 0.052 Uiso calc R 1 . .
    C C4 0.8068(2) 0.87257(11) 1.2414(2) 0.0383(6) Uani d . 1 . .
    H H4 0.8266 0.8359 1.2642 0.046 Uiso calc R 1 . .
    C C9 1.0557(2) 0.84914(12) 1.6183(2) 0.0414(6) Uani d . 1 . .
    H H9 1.1026 0.8177 1.6355 0.050 Uiso calc R 1 . .
    C C7 0.9158(2) 0.93795(12) 1.5675(3) 0.0482(7) Uani d . 1 . .
    H H7 0.8675 0.9689 1.5544 0.058 Uiso calc R 1 . .
    C C8 0.9880(3) 0.92674(13) 1.6896(2) 0.0506(7) Uani d . 1 . .
    H H8 0.9861 0.9506 1.7571 0.061 Uiso calc R 1 . .
    C C12 0.3463(2) 0.96087(10) 0.4744(2) 0.0338(6) Uani d . 1 . .
    H H12 0.3344 0.9864 0.4069 0.041 Uiso calc R 1 . .
    C C16 0.2130(2) 0.89236(11) 0.3283(2) 0.0350(6) Uani d . 1 . .
    C C14 0.3124(2) 0.87458(10) 0.5620(2) 0.0358(6) Uani d . 1 . .
    H H14 0.2764 0.8401 0.5547 0.043 Uiso calc R 1 . .
    C C17 0.1517(3) 0.93092(12) 0.2401(3) 0.0519(8) Uani d . 1 . .
    H H17 0.1640 0.9687 0.2559 0.062 Uiso calc R 1 . .
    C C13 0.2917(2) 0.90935(10) 0.4548(2) 0.0313(5) Uani d . 1 . .
    C C15 0.3853(2) 0.89073(10) 0.6785(2) 0.0345(6) Uani d . 1 . .
    H H15 0.3973 0.8664 0.7482 0.041 Uiso calc R 1 . .
    C C20 0.1939(2) 0.83734(12) 0.2949(3) 0.0484(7) Uani d . 1 . .
    H H20 0.2353 0.8100 0.3495 0.058 Uiso calc R 1 . .
    C C19 0.1136(3) 0.82278(13) 0.1808(3) 0.0527(8) Uani d . 1 . .
    H H19 0.1027 0.7854 0.1601 0.063 Uiso calc R 1 . .
    C C18 0.0727(3) 0.91279(14) 0.1290(3) 0.0622(9) Uani d . 1 . .
    H H18 0.0318 0.9392 0.0712 0.075 Uiso calc R 1 . .
    C C26 0.7131(2) 0.76653(10) 0.4723(2) 0.0313(5) Uani d . 1 . .
    H H26 0.7138 0.7393 0.4112 0.038 Uiso calc R 1 . .
    C C36 0.51638(19) 0.86533(9) 0.2589(2) 0.0269(5) Uani d . 1 . .
    H H36 0.5478 0.8966 0.3066 0.032 Uiso calc R 1 . .
    C C22 0.70735(19) 0.84500(9) 0.66113(19) 0.0246(5) Uani d . 1 . .
    C C25 0.7947(2) 0.76543(10) 0.5919(2) 0.0305(5) Uani d . 1 . .
    H H25 0.8516 0.7380 0.6087 0.037 Uiso calc R 1 . .
    C C34 0.44068(19) 0.87230(9) 0.1366(2) 0.0250(5) Uani d . 1 . .
    C C23 0.79408(19) 0.80409(9) 0.6875(2) 0.0258(5) Uani d . 1 . .
    C C33 0.2957(2) 0.82910(10) -0.0585(2) 0.0344(6) Uani d . 1 . .
    C C28 0.62884(19) 0.84684(9) 0.5393(2) 0.0284(5) Uani d . 1 . .
    H H28 0.5733 0.8749 0.5210 0.034 Uiso calc R 1 . .
    C C30 0.5005(2) 0.76689(10) 0.2393(2) 0.0394(6) Uani d . 1 . .
    H H30 0.5216 0.7315 0.2717 0.047 Uiso calc R 1 . .
    C C24 0.8873(2) 0.80139(10) 0.8127(2) 0.0296(5) Uani d . 1 . .
    C C32 0.3894(2) 0.82577(10) 0.0668(2) 0.0310(5) Uani d . 1 . .
    C C31 0.4231(2) 0.77351(10) 0.1183(2) 0.0415(7) Uani d . 1 . .
    H H31 0.3929 0.7422 0.0700 0.050 Uiso calc R 1 . .
    O O2 0.62783(14) 0.86750(7) 0.83378(14) 0.0317(4) Uani d . 1 . .
    O O1 0.70685(16) 0.93579(7) 0.75185(16) 0.0382(4) Uani d . 1 . .
    O O4 0.95713(16) 0.76380(8) 0.83860(17) 0.0479(5) Uani d . 1 . .
    O O6 0.27834(18) 0.79341(8) -0.14063(18) 0.0575(6) Uani d . 1 . .
    C C35 0.43099(19) 0.92924(9) 0.0796(2) 0.0256(5) Uani d . 1 . .
    O O7 0.45273(14) 0.93505(7) -0.02766(14) 0.0338(4) Uani d . 1 . .
    O O8 0.40781(15) 0.96848(7) 0.14606(15) 0.0355(4) Uani d . 1 . .
loop_
    _atom_site_aniso_label
    _atom_site_aniso_U_11
    _atom_site_aniso_U_22
    _atom_site_aniso_U_33
    _atom_site_aniso_U_12
    _atom_site_aniso_U_13
    _atom_site_aniso_U_23
    Fe1 0.0328(2) 0.02408(19) 0.01910(18) 0.00295(13) 0.00281(13) -0.00112(12)
    C27 0.0317(13) 0.0253(12) 0.0203(11) 0.0002(9) 0.0025(10) 0.0004(9)
    C11 0.0381(14) 0.0307(13) 0.0265(12) -0.0020(10) 0.0023(10) -0.0001(10)
    O3 0.0371(11) 0.0483(11) 0.0302(9) 0.0044(8) -0.0070(7) -0.0103(8)
    C29 0.0330(13) 0.0271(12) 0.0209(11) 0.0031(10) 0.0036(10) 0.0012(9)
    N2 0.0345(12) 0.0527(14) 0.0309(12) -0.0021(10) -0.0023(9) 0.0060(10)
    C3 0.0269(13) 0.0415(15) 0.0247(12) 0.0026(10) 0.0010(10) -0.0004(10)
    O5 0.0370(11) 0.0463(11) 0.0307(10) 0.0071(8) -0.0083(8) -0.0022(8)
    C21 0.0298(13) 0.0275(13) 0.0208(11) 0.0054(10) -0.0024(9) -0.0008(9)
    N1 0.0348(12) 0.0340(12) 0.0251(10) 0.0045(9) 0.0012(9) -0.0007(8)
    N4 0.0408(14) 0.0683(18) 0.0352(13) -0.0011(12) -0.0041(10) -0.0144(12)
    N3 0.0311(11) 0.0349(12) 0.0235(10) 0.0017(8) 0.0047(8) -0.0001(8)
    C10 0.0369(15) 0.0401(15) 0.0328(13) 0.0020(11) 0.0014(11) 0.0013(11)
    C5 0.0485(16) 0.0371(14) 0.0241(12) 0.0025(12) -0.0013(11) -0.0029(10)
    C2 0.0490(17) 0.0376(15) 0.0335(14) 0.0063(12) -0.0065(12) -0.0082(11)
    C6 0.0270(13) 0.0425(15) 0.0263(12) -0.0008(10) 0.0008(10) 0.0018(10)
    C1 0.0532(17) 0.0352(15) 0.0307(14) 0.0117(12) -0.0062(12) 0.0001(11)
    C4 0.0473(16) 0.0349(14) 0.0259(12) 0.0050(11) -0.0013(11) 0.0028(10)
    C9 0.0344(15) 0.0457(16) 0.0385(15) 0.0047(12) 0.0004(11) 0.0098(12)
    C7 0.0495(18) 0.0548(18) 0.0308(14) 0.0195(13) -0.0051(12) -0.0021(12)
    C8 0.0538(18) 0.0607(19) 0.0289(14) 0.0114(15) -0.0031(12) -0.0048(13)
    C12 0.0372(14) 0.0360(14) 0.0239(12) -0.0020(11) 0.0013(10) 0.0044(10)
    C16 0.0298(13) 0.0428(15) 0.0279(12) -0.0010(11) 0.0004(10) -0.0044(11)
    C14 0.0337(14) 0.0323(14) 0.0370(14) -0.0048(10) 0.0020(11) 0.0009(11)
    C17 0.0584(19) 0.0431(17) 0.0396(16) 0.0095(14) -0.0115(13) -0.0097(13)
    C13 0.0262(13) 0.0370(14) 0.0273(12) 0.0026(10) 0.0015(10) -0.0040(10)
    C15 0.0354(14) 0.0371(14) 0.0283(12) -0.0022(11) 0.0042(10) 0.0060(10)
    C20 0.0502(17) 0.0414(16) 0.0422(16) -0.0034(13) -0.0067(13) -0.0029(12)
    C19 0.0542(19) 0.0511(18) 0.0448(16) -0.0116(14) 0.0000(14) -0.0133(14)
    C18 0.062(2) 0.065(2) 0.0414(17) 0.0152(16) -0.0162(15) -0.0066(15)
    C26 0.0390(14) 0.0292(13) 0.0233(11) 0.0060(10) 0.0048(10) -0.0049(9)
    C36 0.0336(13) 0.0241(12) 0.0200(11) 0.0001(9) 0.0022(9) -0.0040(9)
    C22 0.0300(12) 0.0233(12) 0.0196(11) -0.0002(9) 0.0050(9) 0.0009(8)
    C25 0.0345(13) 0.0278(12) 0.0271(12) 0.0094(10) 0.0048(10) 0.0008(9)
    C34 0.0285(12) 0.0258(12) 0.0188(11) 0.0029(9) 0.0034(9) -0.0006(9)
    C23 0.0272(12) 0.0263(12) 0.0220(11) -0.0011(9) 0.0036(9) 0.0024(9)
    C33 0.0363(14) 0.0338(14) 0.0274(12) -0.0049(11) -0.0011(10) 0.0018(10)
    C28 0.0304(13) 0.0272(12) 0.0247(11) 0.0076(9) 0.0027(10) 0.0015(9)
    C30 0.0529(17) 0.0250(13) 0.0306(13) 0.0028(11) -0.0049(11) 0.0022(10)
    C24 0.0286(13) 0.0348(14) 0.0235(11) -0.0014(10) 0.0039(10) 0.0030(10)
    C32 0.0354(13) 0.0296(13) 0.0237(11) -0.0011(10) 0.0011(10) -0.0013(10)
    C31 0.0551(18) 0.0253(13) 0.0331(14) -0.0048(11) -0.0068(12) -0.0038(10)
    O2 0.0383(10) 0.0346(9) 0.0204(8) 0.0044(7) 0.0049(7) -0.0013(7)
    O1 0.0517(11) 0.0256(9) 0.0346(9) 0.0016(8) 0.0076(8) -0.0032(7)
    O4 0.0446(11) 0.0457(12) 0.0422(11) 0.0147(9) -0.0071(8) 0.0026(9)
    O6 0.0701(14) 0.0466(12) 0.0369(11) 0.0030(10) -0.0176(9) -0.0143(9)
    C35 0.0243(12) 0.0267(12) 0.0210(11) -0.0005(9) -0.0017(9) -0.0005(9)
    O7 0.0377(10) 0.0395(10) 0.0233(8) 0.0002(7) 0.0068(7) 0.0056(7)
    O8 0.0532(11) 0.0234(9) 0.0284(9) 0.0038(7) 0.0084(8) -0.0023(7)
_geom_special_details
;
 All esds (except the esd in the dihedral angle between two l.s. planes)
 are estimated using the full covariance matrix.  The cell esds are taken
 into account individually in the estimation of esds in distances, angles
 and torsion angles; correlations between esds in cell parameters are only
 used when they are defined by crystal symmetry.  An approximate (isotropic)
 treatment of cell esds is used for estimating esds involving l.s. planes.
;
loop_
    _geom_bond_atom_site_label_1
    _geom_bond_atom_site_label_2
    _geom_bond_site_symmetry_2
    _geom_bond_distance
    _geom_bond_publ_flag
    Fe1 O8 3_676 2.0244(17) ?
    Fe1 O7 1_556 2.0609(16) ?
    Fe1 O2 . 2.1426(16) ?
    Fe1 N1 . 2.2201(19) ?
    Fe1 N3 . 2.2615(19) ?
    Fe1 O1 . 2.3327(18) ?
    C27 C26 . 1.387(3) ?
    C27 C28 . 1.389(3) ?
    C27 C29 . 1.487(3) ?
    C11 N3 . 1.335(3) ?
    C11 C12 . 1.381(3) ?
    C11 H11 . 0.9300 ?
    O3 C24 . 1.306(3) ?
    O3 H3 . 0.8200 ?
    C29 C36 . 1.391(3) ?
    C29 C30 . 1.391(3) ?
    N2 C8 . 1.321(4) ?
    N2 C9 . 1.327(3) ?
    C3 C2 . 1.383(4) ?
    C3 C4 . 1.386(3) ?
    C3 C6 . 1.483(3) ?
    O5 C33 . 1.313(3) ?
    O5 H5 . 0.8200 ?
    C21 O1 . 1.243(3) ?
    C21 O2 . 1.271(3) ?
    C21 C22 . 1.506(3) ?
    N1 C1 . 1.335(3) ?
    N1 C5 . 1.339(3) ?
    N4 C19 . 1.321(4) ?
    N4 C18 . 1.331(4) ?
    N3 C15 . 1.333(3) ?
    C10 C9 . 1.379(3) ?
    C10 C6 . 1.389(3) ?
    C10 H10 . 0.9300 ?
    C5 C4 . 1.378(3) ?
    C5 H5A . 0.9300 ?
    C2 C1 . 1.380(3) ?
    C2 H2 . 0.9300 ?
    C6 C7 . 1.382(4) ?
    C1 H1 . 0.9300 ?
    C4 H4 . 0.9300 ?
    C9 H9 . 0.9300 ?
    C7 C8 . 1.384(4) ?
    C7 H7 . 0.9300 ?
    C8 H8 . 0.9300 ?
    C12 C13 . 1.392(3) ?
    C12 H12 . 0.9300 ?
    C16 C20 . 1.377(4) ?
    C16 C17 . 1.384(4) ?
    C16 C13 . 1.482(3) ?
    C14 C15 . 1.370(3) ?
    C14 C13 . 1.390(3) ?
    C14 H14 . 0.9300 ?
    C17 C18 . 1.374(4) ?
    C17 H17 . 0.9300 ?
    C15 H15 . 0.9300 ?
    C20 C19 . 1.379(4) ?
    C20 H20 . 0.9300 ?
    C19 H19 . 0.9300 ?
    C18 H18 . 0.9300 ?
    C26 C25 . 1.383(3) ?
    C26 H26 . 0.9300 ?
    C36 C34 . 1.385(3) ?
    C36 H36 . 0.9300 ?
    C22 C28 . 1.386(3) ?
    C22 C23 . 1.403(3) ?
    C25 C23 . 1.387(3) ?
    C25 H25 . 0.9300 ?
    C34 C32 . 1.395(3) ?
    C34 C35 . 1.495(3) ?
    C23 C24 . 1.494(3) ?
    C33 O6 . 1.208(3) ?
    C33 C32 . 1.498(3) ?
    C28 H28 . 0.9300 ?
    C30 C31 . 1.382(3) ?
    C30 H30 . 0.9300 ?
    C24 O4 . 1.212(3) ?
    C32 C31 . 1.391(3) ?
    C31 H31 . 0.9300 ?
    C35 O7 . 1.254(3) ?
    C35 O8 . 1.260(3) ?
    O7 Fe1 1_554 2.0609(16) ?
    O8 Fe1 3_676 2.0244(17) ?
loop_
    _geom_angle_atom_site_label_1
    _geom_angle_atom_site_label_2
    _geom_angle_atom_site_label_3
    _geom_angle_site_symmetry_1
    _geom_angle_site_symmetry_3
    _geom_angle
    _geom_angle_publ_flag
    O8 Fe1 O7 3_676 1_556 108.27(7) ?
    O8 Fe1 O2 3_676 . 146.50(7) ?
    O7 Fe1 O2 1_556 . 103.80(7) ?
    O8 Fe1 N1 3_676 . 102.91(7) ?
    O7 Fe1 N1 1_556 . 87.46(7) ?
    O2 Fe1 N1 . . 87.76(7) ?
    O8 Fe1 N3 3_676 . 91.15(7) ?
    O7 Fe1 N3 1_556 . 84.72(7) ?
    O2 Fe1 N3 . . 82.29(6) ?
    N1 Fe1 N3 . . 165.49(8) ?
    O8 Fe1 O1 3_676 . 88.10(6) ?
    O7 Fe1 O1 1_556 . 160.43(7) ?
    O2 Fe1 O1 . . 58.64(6) ?
    N1 Fe1 O1 . . 99.53(7) ?
    N3 Fe1 O1 . . 84.29(7) ?
    C26 C27 C28 . . 118.3(2) ?
    C26 C27 C29 . . 121.45(19) ?
    C28 C27 C29 . . 120.2(2) ?
    N3 C11 C12 . . 124.2(2) ?
    N3 C11 H11 . . 117.9 ?
    C12 C11 H11 . . 117.9 ?
    C24 O3 H3 . . 109.5 ?
    C36 C29 C30 . . 118.1(2) ?
    C36 C29 C27 . . 119.7(2) ?
    C30 C29 C27 . . 122.1(2) ?
    C8 N2 C9 . . 116.6(2) ?
    C2 C3 C4 . . 116.4(2) ?
    C2 C3 C6 . . 121.9(2) ?
    C4 C3 C6 . . 121.7(2) ?
    C33 O5 H5 . . 109.5 ?
    O1 C21 O2 . . 121.9(2) ?
    O1 C21 C22 . . 121.0(2) ?
    O2 C21 C22 . . 116.4(2) ?
    C1 N1 C5 . . 115.9(2) ?
    C1 N1 Fe1 . . 124.13(16) ?
    C5 N1 Fe1 . . 119.29(16) ?
    C19 N4 C18 . . 116.9(2) ?
    C15 N3 C11 . . 116.3(2) ?
    C15 N3 Fe1 . . 116.29(15) ?
    C11 N3 Fe1 . . 126.34(16) ?
    C9 C10 C6 . . 119.2(2) ?
    C9 C10 H10 . . 120.4 ?
    C6 C10 H10 . . 120.4 ?
    N1 C5 C4 . . 124.2(2) ?
    N1 C5 H5A . . 117.9 ?
    C4 C5 H5A . . 117.9 ?
    C1 C2 C3 . . 120.4(2) ?
    C1 C2 H2 . . 119.8 ?
    C3 C2 H2 . . 119.8 ?
    C7 C6 C10 . . 116.5(2) ?
    C7 C6 C3 . . 121.9(2) ?
    C10 C6 C3 . . 121.6(2) ?
    N1 C1 C2 . . 123.4(2) ?
    N1 C1 H1 . . 118.3 ?
    C2 C1 H1 . . 118.3 ?
    C5 C4 C3 . . 119.6(2) ?
    C5 C4 H4 . . 120.2 ?
    C3 C4 H4 . . 120.2 ?
    N2 C9 C10 . . 124.1(2) ?
    N2 C9 H9 . . 117.9 ?
    C10 C9 H9 . . 117.9 ?
    C6 C7 C8 . . 119.9(3) ?
    C6 C7 H7 . . 120.0 ?
    C8 C7 H7 . . 120.0 ?
    N2 C8 C7 . . 123.5(3) ?
    N2 C8 H8 . . 118.3 ?
    C7 C8 H8 . . 118.3 ?
    C11 C12 C13 . . 119.1(2) ?
    C11 C12 H12 . . 120.4 ?
    C13 C12 H12 . . 120.4 ?
    C20 C16 C17 . . 116.8(2) ?
    C20 C16 C13 . . 121.5(2) ?
    C17 C16 C13 . . 121.6(2) ?
    C15 C14 C13 . . 120.5(2) ?
    C15 C14 H14 . . 119.7 ?
    C13 C14 H14 . . 119.7 ?
    C18 C17 C16 . . 119.2(3) ?
    C18 C17 H17 . . 120.4 ?
    C16 C17 H17 . . 120.4 ?
    C14 C13 C12 . . 116.3(2) ?
    C14 C13 C16 . . 121.0(2) ?
    C12 C13 C16 . . 122.6(2) ?
    N3 C15 C14 . . 123.4(2) ?
    N3 C15 H15 . . 118.3 ?
    C14 C15 H15 . . 118.3 ?
    C16 C20 C19 . . 120.1(3) ?
    C16 C20 H20 . . 120.0 ?
    C19 C20 H20 . . 120.0 ?
    N4 C19 C20 . . 123.1(3) ?
    N4 C19 H19 . . 118.5 ?
    C20 C19 H19 . . 118.5 ?
    N4 C18 C17 . . 123.7(3) ?
    N4 C18 H18 . . 118.1 ?
    C17 C18 H18 . . 118.1 ?
    C25 C26 C27 . . 120.0(2) ?
    C25 C26 H26 . . 120.0 ?
    C27 C26 H26 . . 120.0 ?
    C34 C36 C29 . . 122.2(2) ?
    C34 C36 H36 . . 118.9 ?
    C29 C36 H36 . . 118.9 ?
    C28 C22 C23 . . 119.0(2) ?
    C28 C22 C21 . . 115.20(19) ?
    C23 C22 C21 . . 125.58(19) ?
    C26 C25 C23 . . 121.8(2) ?
    C26 C25 H25 . . 119.1 ?
    C23 C25 H25 . . 119.1 ?
    C36 C34 C32 . . 119.2(2) ?
    C36 C34 C35 . . 117.16(19) ?
    C32 C34 C35 . . 123.08(19) ?
    C25 C23 C22 . . 118.5(2) ?
    C25 C23 C24 . . 118.8(2) ?
    C22 C23 C24 . . 122.7(2) ?
    O6 C33 O5 . . 124.2(2) ?
    O6 C33 C32 . . 123.6(2) ?
    O5 C33 C32 . . 112.2(2) ?
    C22 C28 C27 . . 122.2(2) ?
    C22 C28 H28 . . 118.9 ?
    C27 C28 H28 . . 118.9 ?
    C31 C30 C29 . . 120.0(2) ?
    C31 C30 H30 . . 120.0 ?
    C29 C30 H30 . . 120.0 ?
    O4 C24 O3 . . 124.5(2) ?
    O4 C24 C23 . . 122.5(2) ?
    O3 C24 C23 . . 113.0(2) ?
    C31 C32 C34 . . 118.6(2) ?
    C31 C32 C33 . . 118.0(2) ?
    C34 C32 C33 . . 123.4(2) ?
    C30 C31 C32 . . 121.6(2) ?
    C30 C31 H31 . . 119.2 ?
    C32 C31 H31 . . 119.2 ?
    C21 O2 Fe1 . . 93.32(13) ?
    C21 O1 Fe1 . . 85.40(14) ?
    O7 C35 O8 . . 124.6(2) ?
    O7 C35 C34 . . 117.7(2) ?
    O8 C35 C34 . . 117.57(19) ?
    C35 O7 Fe1 . 1_554 144.35(15) ?
    C35 O8 Fe1 . 3_676 128.26(15) ?
loop_
    _geom_hbond_atom_site_label_D
    _geom_hbond_atom_site_label_H
    _geom_hbond_atom_site_label_A
    _geom_hbond_site_symmetry_A
    _geom_hbond_distance_DH
    _geom_hbond_distance_HA
    _geom_hbond_distance_DA
    _geom_hbond_angle_DHA
    O5 H5 N2 1_453 0.82 1.86 2.677(2) 170.7
    O3 H3 N4 1_656 0.82 1.81 2.598(3) 162.3
data_global
_journal_date_recd_electronic     2009-10-25
_journal_date_accepted     2009-11-03
_journal_name_full     'Acta Crystallographica, Section E'
_journal_year     2009
_journal_volume     65
_journal_issue     12
_journal_page_first     m1537
_journal_page_last     m1538
_journal_paper_category     QM
_journal_coeditor_code     RZ2381
_publ_contact_author_name     'Yi-Fan, Luo'
_publ_contact_author_address
;
School of Chemistry and Environment
South China Normal University
Guangzhou 510006
P.R. China
;
_publ_contact_author_email     luoyf2004@yahoo.com.cn
_publ_contact_author_fax     '86 20 39310187'
_publ_contact_author_phone     '86 20 39310187'
_publ_section_title
;
Poly[bis(4,4'-bipyridine)(\m~3~-4,4'-dicarboxybiphenyl-3,3'-\\
dicarboxylato)iron(II)]
;
loop_
    _publ_author_name
    _publ_author_footnote
    _publ_author_address
    'Qun-Hui Meng' .
;
School of Chemistry and Environment
South China Normal University
Guangzhou 510006
People's Republic of China
;
    'Hui-Ling Lai' .
;
School of Chemistry and Environment
South China Normal University
Guangzhou 510006
People's Republic of China
;
    'Lu, Han' .
;
School of Chemistry and Environment
South China Normal University
Guangzhou 510006
People's Republic of China
;
    'Yi-Fan Luo' .
;
School of Chemistry and Environment
South China Normal University
Guangzhou 510006
People's Republic of China
;
    'Rong-Hua Zeng' .
;
School of Chemistry and Environment
South China Normal University
Guangzhou 510006
People's Republic of China
and
South China Normal University
Key Lab of Technology of Electrochemical Energy Storage and Power Generation
in Guangdong Universities
Guangzhou 510006
People's Republic of China
;
