# Supplementary material for: Poly[bis­(4,4′-bipyridine)(μ3-4,4′-dicarboxybiphenyl-3,3′-di­carboxyl­ato)iron(II)]
Source: Acta Crystallogr Sect E Struct Rep Online. 2009 Nov 7;65(Pt 12):m1537–8. doi: 10.1107/S1600536809046273 (PMC2971993; doi:10.1107/S1600536809046273)
Supplement: Supplementary file 2 [file e-65-m1537-Isup2.hkl]

# 
# h,k,l, Fc-squared, Fo-squared, sigma(Fo-squared) and status flag 
# 
data_I
_shelx_title ' 1 in P2(1)/c' 
_shelx_refln_list_code          4 
_shelx_F_calc_maximum      610.74 
_exptl_crystal_F_000      1432.00 
_reflns_d_resolution_high  0.8346 
 
loop_ 
 _symmetry_equiv_pos_as_xyz 
 'x, y, z' 
 '-x, y+1/2, -z+1/2' 
 '-x, -y, -z' 
 'x, -y-1/2, z-1/2' 
 
_cell_length_a    11.9569 
_cell_length_b    24.1139 
_cell_length_c    10.7232 
_cell_angle_alpha  90.000 
_cell_angle_beta  105.855 
_cell_angle_gamma  90.000 
 
_shelx_F_squared_multiplier     1.000 
 
loop_ 
 _refln_index_h 
 _refln_index_k 
 _refln_index_l 
 _refln_F_squared_calc 
 _refln_F_squared_meas 
 _refln_F_squared_sigma 
 _refln_observed_status 
   1   0   0    19768.43    17329.62    423.10 o 
   2   0   0      131.37      137.72      5.40 o 
   3   0   0     2903.93     2901.62     54.90 o 
   4   0   0      277.01      288.42     12.60 o 
   5   0   0     2420.79     2287.37     47.97 o 
   6   0   0    16178.02    15749.06    269.92 o 
   7   0   0     5906.22     5942.40    198.25 o 
   8   0   0     5048.42     5060.17    173.61 o 
   9   0   0      271.06      272.74     38.36 o 
  10   0   0     1702.22     1808.06     97.73 o 
  11   0   0      126.93      147.57     35.28 o 
  12   0   0      204.63      124.33     35.56 o 
  13   0   0      195.84      247.81     50.96 o 
   1   1   0     2631.67     2641.00     38.89 o 
   2   1   0      414.25      393.35      9.58 o 
   3   1   0       16.28       18.04      2.28 o 
   4   1   0       59.76       69.10      4.01 o 
   5   1   0     1896.46     1990.39     34.27 o 
   6   1   0        0.00       -5.22      3.48 o 
   7   1   0        0.18       -2.50      3.37 o 
   8   1   0       14.26       12.80     11.17 o 
   9   1   0      101.11       96.50     23.66 o 
  10   1   0       26.86        9.16     11.83 o 
  11   1   0      736.26      764.30     46.03 o 
  12   1   0      288.74      340.04     37.74 o 
  13   1   0       33.85       19.70     19.69 o 
   0   2   0     5083.06     5610.40    129.65 o 
   1   2   0    12538.66    10531.25   1255.10 o 
   2   2   0     1443.75     1456.06     35.04 o 
   3   2   0       38.54       18.63      2.27 o 
   4   2   0     2609.47     2770.15     38.66 o 
   5   2   0     4770.51     4322.10     58.21 o 
   6   2   0     3989.08     3877.82     54.39 o 
   7   2   0     5730.25     6130.84    101.12 o 
   8   2   0     2154.26     2184.42     72.94 o 
   9   2   0      107.97       97.90     17.88 o 
  10   2   0       13.56        7.43     11.20 o 
  11   2   0      147.83      167.67     26.50 o 
  12   2   0     2129.12     2250.60     87.22 o 
  13   2   0       16.25        9.83     28.70 o 
   1   3   0        7.27        5.73      1.55 o 
   2   3   0     1860.82     1800.49     22.41 o 
   3   3   0     1014.13     1188.77     17.04 o 
   4   3   0      286.37      340.90     12.96 o 
   5   3   0     1764.25     1915.51     45.47 o 
   6   3   0     1604.27     1610.20     27.01 o 
   7   3   0     2606.44     2522.88     50.89 o 
   8   3   0     2215.96     2225.31     89.83 o 
   9   3   0      947.50     1020.50     47.52 o 
  10   3   0        8.03        1.63     10.76 o 
  11   3   0        7.78       14.00     13.31 o 
  12   3   0       16.81       31.83     18.28 o 
  13   3   0     1163.95     1163.10     65.44 o 
   0   4   0    43587.82    35836.43    793.84 o 
   1   4   0     8347.31     7664.51    117.24 o 
   2   4   0      487.53      428.12     10.10 o 
   3   4   0     2812.05     2893.72     38.29 o 
   4   4   0        0.85        5.12      2.07 o 
   5   4   0     1117.27     1017.79     24.52 o 
   6   4   0      194.68      188.74      7.49 o 
   7   4   0     1751.47     1747.13     71.54 o 
   8   4   0        3.91       -2.26      6.11 o 
   9   4   0        0.50        7.45     11.48 o 
  10   4   0       19.64       21.00     12.97 o 
  11   4   0      101.63       67.36     24.36 o 
  12   4   0      404.78      408.02     40.78 o 
  13   4   0      865.44      778.45     55.51 o 
   1   5   0     7843.42     7830.70    128.89 o 
   2   5   0     5258.19     5847.44     73.82 o 
   3   5   0     1623.07     1705.69     24.92 o 
   4   5   0     2174.75     2455.65     32.11 o 
   5   5   0     6699.24     6894.72     90.01 o 
   6   5   0     1447.08     1543.81     23.63 o 
   7   5   0        3.16        5.82      4.51 o 
   8   5   0     3115.15     3172.25     63.89 o 
   9   5   0     3511.41     3536.71    101.18 o 
  10   5   0      339.84      376.60     33.86 o 
  11   5   0       28.12       30.02     15.41 o 
  12   5   0      354.24      358.94     38.80 o 
  13   5   0        6.49       15.60     19.10 o 
   0   6   0     5294.05     5533.95    134.41 o 
   1   6   0      548.44      535.61     11.62 o 
   2   6   0     1804.38     1752.92     32.24 o 
   3   6   0       98.24       86.84      7.26 o 
   4   6   0     2323.55     2611.79     34.04 o 
   5   6   0      177.09      217.65      8.11 o 
   6   6   0      447.44      501.29     11.54 o 
   7   6   0     1576.82     1542.04     53.72 o 
   8   6   0     2375.20     2412.93     53.40 o 
   9   6   0       19.00       18.37     39.90 o 
  10   6   0       15.23       14.00     12.28 o 
  11   6   0       70.99       78.91     27.30 o 
  12   6   0      386.23      405.93     40.26 o 
  13   6   0       16.15       -6.39     18.76 o 
   1   7   0      418.62      469.39     13.11 o 
   2   7   0      343.22      317.57     10.71 o 
   3   7   0      878.25      731.11     18.49 o 
   4   7   0     2087.33     1989.09     30.12 o 
   5   7   0     1420.87     1436.42     22.59 o 
   6   7   0       23.57       27.89      4.98 o 
   7   7   0      840.61      801.09     31.28 o 
   8   7   0       48.34       34.11     11.44 o 
   9   7   0      496.34      463.19     70.84 o 
  10   7   0      344.89      387.55     34.44 o 
  11   7   0        3.13       -2.75     12.23 o 
  12   7   0        1.82      -18.72     12.98 o 
  13   7   0       76.43       49.46     21.28 o 
   0   8   0     3924.87     3701.25     97.73 o 
   1   8   0     4790.74     5396.13    128.39 o 
   2   8   0     1865.47     1685.84     44.94 o 
   3   8   0      575.19      524.33     13.61 o 
   4   8   0     5571.20     5295.39     83.10 o 
   5   8   0       49.69       78.98      5.60 o 
   6   8   0     2484.75     2354.87     50.03 o 
   7   8   0     9775.09     9501.07    127.04 o 
   8   8   0      579.89      605.90     25.75 o 
   9   8   0      452.74      429.08     21.91 o 
  10   8   0      274.30      287.27     31.02 o 
  11   8   0      140.65       61.71     19.50 o 
  12   8   0       55.23       34.68     18.12 o 
  13   8   0      122.22      168.08     31.11 o 
   1   9   0     1235.66     1316.44     31.86 o 
   2   9   0       58.24       37.07      5.32 o 
   3   9   0      893.78     1235.76     25.10 o 
   4   9   0       12.78        6.11      3.18 o 
   5   9   0       20.81       16.93      4.45 o 
   6   9   0      241.28      248.03     12.35 o 
   7   9   0       37.88       50.90     24.47 o 
   8   9   0      306.23      281.26     33.43 o 
   9   9   0       14.17       11.87      7.72 o 
  10   9   0      165.36      186.26     51.66 o 
  11   9   0      321.98      265.03     32.47 o 
  12   9   0       54.85       43.68     19.88 o 
  13   9   0        0.99        7.12     17.50 o 
   0  10   0    27690.34    26336.61    596.71 o 
   1  10   0     5809.24     6131.94    112.15 o 
   2  10   0     8308.14     8749.50    156.39 o 
   3  10   0      619.87      832.64     21.33 o 
   4  10   0      363.75      267.18     15.84 o 
   5  10   0     2807.94     2627.96     43.32 o 
   6  10   0     1142.11     1000.51     37.16 o 
   7  10   0     2597.93     2403.68    106.73 o 
   8  10   0     1003.35      992.84     32.49 o 
   9  10   0       46.95       53.26     12.66 o 
  10  10   0      143.39      124.16     22.51 o 
  11  10   0      415.12      362.37     80.92 o 
  12  10   0      169.14      194.12     31.17 o 
   1  11   0     2555.72     2642.16     55.73 o 
   2  11   0     2048.73     2215.31     42.13 o 
   3  11   0      105.22       91.96      7.96 o 
   4  11   0     2495.91     2748.27     45.02 o 
   5  11   0      200.06      203.08     22.05 o 
   6  11   0        2.25       -2.10      5.60 o 
   7  11   0      692.94      673.10     26.11 o 
   8  11   0     1577.35     1578.85     43.38 o 
   9  11   0      386.49      363.29     21.73 o 
  10  11   0      161.31      200.50     27.47 o 
  11  11   0      103.33      134.05     27.58 o 
  12  11   0      123.20      100.53     35.42 o 
   0  12   0     7691.68     7871.52    196.29 o 
   1  12   0    10065.13    10417.93    178.69 o 
   2  12   0        3.49       33.80     26.04 o 
   3  12   0      119.75      141.48     12.16 o 
   4  12   0       58.22       31.01      5.61 o 
   5  12   0     4272.77     4429.87     66.69 o 
   6  12   0     1936.09     1854.37     45.61 o 
   7  12   0        7.11        2.61      6.76 o 
   8  12   0      134.71      139.34     27.96 o 
   9  12   0      179.75      170.30     16.57 o 
  10  12   0        5.54        2.71     13.34 o 
  11  12   0      356.91      333.05     36.55 o 
  12  12   0      425.19      384.89     41.18 o 
   1  13   0     1882.24     2088.17     48.91 o 
   2  13   0     5315.73     5367.28    271.62 o 
   3  13   0     1840.62     1528.96     34.43 o 
   4  13   0      163.00      144.65      9.72 o 
   5  13   0      375.84      411.12     18.39 o 
   6  13   0      250.32      261.96     17.46 o 
   7  13   0     1328.19     1182.82     37.15 o 
   8  13   0     1135.26     1125.93     39.86 o 
   9  13   0     1520.59     1470.10     44.43 o 
  10  13   0       26.97       14.41     15.34 o 
  11  13   0      785.18      648.31     47.73 o 
  12  13   0        3.18       17.17     17.22 o 
   0  14   0       16.17       25.76     10.92 o 
   1  14   0      495.88      573.64     23.17 o 
   2  14   0      676.41      844.60     33.88 o 
   3  14   0        2.01        1.39      8.31 o 
   4  14   0     1071.11     1203.60     27.76 o 
   5  14   0     1004.26     1075.53     26.26 o 
   6  14   0      513.98      522.25     29.18 o 
   7  14   0      512.35      512.35     33.44 o 
   8  14   0        0.02        2.05      7.70 o 
   9  14   0       13.63        7.91      8.43 o 
  10  14   0      153.22      140.00     17.13 o 
  11  14   0      221.87      187.59     52.92 o 
  12  14   0       21.85       -9.06     16.01 o 
   1  15   0      450.52      416.11     20.10 o 
   2  15   0     3087.70     2883.16     93.39 o 
   3  15   0     1882.44     1825.76     40.70 o 
   4  15   0     1094.06     1137.27     27.49 o 
   5  15   0     1725.05     1781.97     44.30 o 
   6  15   0       10.74        4.70      7.33 o 
   7  15   0       16.52       11.15      7.93 o 
   8  15   0      985.98      917.79     53.31 o 
   9  15   0     1861.10     1906.36     53.19 o 
  10  15   0      250.41      242.14     21.04 o 
  11  15   0      326.97      296.87     49.56 o 
   0  16   0     3558.94     3685.29    110.89 o 
   1  16   0     2657.96     2748.09     63.26 o 
   2  16   0      221.49      222.92     30.38 o 
   3  16   0       83.49       75.01     24.08 o 
   4  16   0      230.65      228.85     13.29 o 
   5  16   0       42.35       16.96      8.67 o 
   6  16   0      120.68      140.52     25.00 o 
   7  16   0      212.28      200.89     17.88 o 
   8  16   0      325.69      285.40     21.31 o 
   9  16   0      581.61      524.76     28.31 o 
  10  16   0      100.14       69.89     14.39 o 
  11  16   0        3.61       -0.74     16.13 o 
   1  17   0       33.60       56.59     10.67 o 
   2  17   0      181.94      166.84     14.74 o 
   3  17   0     1582.96     1522.31     61.74 o 
   4  17   0      587.40      631.89     21.29 o 
   5  17   0      641.75      585.83     39.67 o 
   6  17   0      848.38      771.30     30.71 o 
   7  17   0      159.21      188.17     47.46 o 
   8  17   0      512.35      437.01     45.17 o 
   9  17   0      592.58      617.37     30.70 o 
  10  17   0      748.09      763.32     44.95 o 
  11  17   0      571.86      620.98     49.87 o 
   0  18   0      927.93     1058.46     50.40 o 
   1  18   0     1575.60     1652.99     46.68 o 
   2  18   0        3.08        5.05      7.33 o 
   3  18   0       56.87       56.61     11.28 o 
   4  18   0       17.06       12.28      7.41 o 
   5  18   0       26.06       27.95      9.99 o 
   6  18   0     1256.22     1122.20     38.30 o 
   7  18   0     1117.85     1065.66     41.27 o 
   8  18   0      570.75      499.33     27.44 o 
   9  18   0        0.08       -7.39      8.85 o 
  10  18   0      191.34      138.24     18.74 o 
   1  19   0      305.06      302.87     20.00 o 
   2  19   0        9.84       27.72     13.44 o 
   3  19   0     2344.44     2300.66     85.12 o 
   4  19   0     2813.74     2863.35    123.64 o 
   5  19   0        7.24       -5.42      7.60 o 
   6  19   0       31.34       17.18      9.47 o 
   7  19   0       42.13       10.51      9.64 o 
   8  19   0       76.40       42.84     12.23 o 
   9  19   0        0.84        5.47     10.26 o 
  10  19   0       76.69       57.58     14.68 o 
   0  20   0       13.03       13.44     12.60 o 
   1  20   0        5.28        6.74      8.90 o 
   2  20   0      332.95      345.83     28.14 o 
   3  20   0      135.99      104.32     14.06 o 
   4  20   0      523.61      467.90     33.79 o 
   5  20   0      113.15      122.15     18.28 o 
   6  20   0      587.88      598.13     29.39 o 
   7  20   0        2.98        3.97      9.16 o 
   8  20   0        6.28        4.26      9.67 o 
   9  20   0        6.95        3.40     10.83 o 
   1  21   0     1092.84     1158.83     67.90 o 
   2  21   0      861.78      826.50     33.42 o 
   3  21   0      458.52      462.91     63.28 o 
   4  21   0      386.14      369.41     30.67 o 
   5  21   0       22.15       18.41     12.53 o 
   6  21   0      496.33      432.97     57.87 o 
   7  21   0      733.51      716.55     33.51 o 
   8  21   0      116.81       97.67     16.25 o 
   9  21   0      564.92      561.57     32.38 o 
   0  22   0        5.44        3.08     12.32 o 
   1  22   0      564.67      622.79     29.47 o 
   2  22   0     1434.09     1380.50     45.44 o 
   3  22   0       37.46       48.31     12.56 o 
   4  22   0      169.49      172.65     31.92 o 
   5  22   0      521.36      479.15     32.73 o 
   6  22   0        5.48        6.31     20.86 o 
   7  22   0       26.54       10.30     10.64 o 
   8  22   0        0.55       -1.62     10.67 o 
   1  23   0      857.10      822.58     34.75 o 
   2  23   0     1499.21     1410.72     48.72 o 
   3  23   0     1162.61     1260.77     55.30 o 
   4  23   0      577.45      546.86     63.00 o 
   5  23   0      575.30      564.78     35.99 o 
   6  23   0        2.87       15.45     19.46 o 
   7  23   0       51.26       62.77     15.04 o 
   8  23   0      206.56      201.78     25.37 o 
   0  24   0      562.38      439.34     37.80 o 
   1  24   0       57.48       55.01     14.02 o 
   2  24   0      305.24      347.89     56.84 o 
   3  24   0        0.00       20.83     11.78 o 
   4  24   0      171.48      223.69     25.28 o 
   5  24   0        6.98        7.22     12.22 o 
   6  24   0       47.35       25.50     15.69 o 
   7  24   0       22.21       24.71     15.01 o 
   1  25   0      182.42      167.75     19.40 o 
   2  25   0      337.13      373.36     25.77 o 
   3  25   0     3221.78     3317.74     83.21 o 
   4  25   0     2434.91     2377.50    159.89 o 
   5  25   0       84.87       54.20     17.30 o 
   6  25   0      179.38      152.95     24.22 o 
   0  26   0       35.59       21.00     18.20 o 
   1  26   0      173.86      166.38     27.16 o 
   2  26   0       86.21       63.56     20.86 o 
   3  26   0        5.68       19.87     12.97 o 
   4  26   0        0.12       16.44     14.05 o 
   5  26   0        0.49        6.05     13.72 o 
   6  26   0      289.02      231.03     28.49 o 
   1  27   0      677.12      710.71     34.63 o 
   2  27   0      409.60      443.06     31.08 o 
   3  27   0      841.86      842.85     56.28 o 
   4  27   0      834.40      832.31     44.96 o 
   0  28   0     1208.15     1226.47     67.20 o 
   1  28   0      241.53      276.83     31.36 o 
   2  28   0        5.57        6.07     11.92 o 
   3  28   0       90.84       68.88     22.40 o 
 -14   1   1       53.81       65.55     24.47 o 
 -13   1   1      230.57      228.09     34.03 o 
 -12   1   1      137.66      143.92     25.73 o 
 -11   1   1      231.89      212.22     40.32 o 
 -10   1   1     1217.73     1203.18     53.74 o 
  -9   1   1     1258.85     1156.90     49.28 o 
  -8   1   1      330.15      305.52     37.10 o 
  -7   1   1      902.01     1041.41     29.31 o 
  -6   1   1     8595.20     8506.84    117.77 o 
  -5   1   1      349.17      336.40      8.30 o 
  -4   1   1      260.47      222.46      9.01 o 
  -3   1   1     2696.28     2350.76     33.26 o 
  -2   1   1      700.65      703.04     12.55 o 
  -1   1   1     3624.07     3235.15     35.93 o 
   0   1   1     4447.60     4932.81    114.17 o 
   1   1   1    24841.58    23389.43    332.71 o 
   2   1   1     5604.07     5730.07     86.05 o 
   3   1   1    15613.22    15354.07    183.13 o 
   4   1   1       10.07       -0.59      2.48 o 
   5   1   1     2844.26     2939.65     68.48 o 
   6   1   1     7259.06     7444.67    102.74 o 
   7   1   1     6558.57     6657.88     90.19 o 
   8   1   1     1232.16     1165.15     55.02 o 
   9   1   1     1428.71     1469.40     58.91 o 
  10   1   1     1248.52     1241.74     70.28 o 
  11   1   1      793.87      845.83    119.29 o 
  12   1   1       51.65       54.17     20.46 o 
  13   1   1      269.92      352.98     41.44 o 
 -14   2   1      493.46      520.26     48.70 o 
 -13   2   1       16.89        2.35     17.15 o 
 -12   2   1        2.33        5.86     14.02 o 
 -11   2   1      262.71      261.33     30.58 o 
 -10   2   1        1.81       -0.30     10.28 o 
  -9   2   1      506.90      499.77     32.67 o 
  -8   2   1      691.14      744.20     36.73 o 
  -7   2   1     1558.96     1565.62     35.33 o 
  -6   2   1      457.04      431.98     15.40 o 
  -5   2   1      498.93      510.00     17.68 o 
  -4   2   1     3134.42     3255.69     46.00 o 
  -3   2   1    44084.04    41662.99    487.57 o 
  -2   2   1     2028.90     1768.54     25.65 o 
  -1   2   1      124.15      121.69      4.32 o 
   0   2   1     2150.06     2258.87     33.43 o 
   1   2   1     1316.06     1304.98     19.42 o 
   2   2   1      453.11      479.87     10.56 o 
   3   2   1    11652.49    11491.76    139.06 o 
   4   2   1      423.68      364.11     16.44 o 
   5   2   1     2177.41     2559.72     39.32 o 
   6   2   1     2991.63     3121.20     47.41 o 
   7   2   1       71.51       89.82      7.01 o 
   8   2   1      449.36      434.42     42.56 o 
   9   2   1      294.08      273.02     47.88 o 
  10   2   1     1033.42     1080.19     53.60 o 
  11   2   1      195.82      224.49     47.18 o 
  12   2   1       46.58       22.83     17.82 o 
  13   2   1       35.46       24.68     20.30 o 
 -13   3   1      164.17      163.30     30.69 o 
 -12   3   1      141.69      188.42     29.01 o 
 -11   3   1      371.73      417.09     36.50 o 
 -10   3   1       36.19       23.21     22.12 o 
  -9   3   1      212.11      202.17     21.71 o 
  -8   3   1      112.11      137.95     23.60 o 
  -7   3   1      516.37      509.77     18.75 o 
  -6   3   1       26.55       27.84      8.85 o 
  -5   3   1     7603.86     6908.11     91.06 o 
  -4   3   1      216.43      175.88     11.80 o 
  -3   3   1     2597.20     2311.63     33.94 o 
  -2   3   1     2055.93     1989.42     24.55 o 
  -1   3   1    10167.48     9317.00    109.52 o 
   0   3   1      303.76      397.02      8.97 o 
   1   3   1       69.73       51.82      6.43 o 
   2   3   1     9321.83     8461.40    105.61 o 
   3   3   1       61.64       35.48      3.83 o 
   4   3   1      339.14      281.18      9.48 o 
   5   3   1      179.31      124.81      9.78 o 
   6   3   1       19.75       33.18      5.42 o 
   7   3   1      152.30      188.47     12.70 o 
   8   3   1     1983.77     1951.73     45.18 o 
   9   3   1       13.35       -4.76     12.74 o 
  10   3   1      294.81      293.75     31.56 o 
  11   3   1      372.23      347.92     35.82 o 
  12   3   1      363.41      369.97     39.89 o 
  13   3   1       57.15       64.59     32.76 o 
 -13   4   1        8.67       -6.12     15.95 o 
 -12   4   1      262.45      252.66     32.52 o 
 -11   4   1      354.06      354.69     34.30 o 
 -10   4   1       19.65        4.44     10.88 o 
  -9   4   1     1690.56     1747.22     71.68 o 
  -8   4   1     5417.86     5552.03     91.37 o 
  -7   4   1     2904.58     2887.54     47.71 o 
  -6   4   1     1634.16     1655.07     30.75 o 
  -5   4   1     1892.13     1799.54     31.14 o 
  -4   4   1      122.29      135.96     23.24 o 
  -3   4   1     3489.52     3595.09     42.51 o 
  -2   4   1   108963.42    93415.91   2075.32 o 
  -1   4   1    63487.85    52115.35   3480.48 o 
   0   4   1      535.84      575.92     14.55 o 
   1   4   1       21.88        7.20      2.76 o 
   2   4   1     3164.41     2842.58     48.99 o 
   3   4   1      150.75      172.11      8.85 o 
   4   4   1      192.34      146.99      8.88 o 
   5   4   1     2157.54     2049.79     33.92 o 
   6   4   1      622.34      570.54     15.30 o 
   7   4   1       91.22       88.81      9.77 o 
   8   4   1     1069.28     1062.27     31.27 o 
   9   4   1      104.25       48.41     20.44 o 
  10   4   1      221.30      244.54     29.09 o 
  11   4   1       15.17       -3.24     12.46 o 
  12   4   1      316.50      327.76     38.40 o 
  13   4   1      130.22      139.61     29.16 o 
 -13   5   1      148.69      149.07     28.55 o 
 -12   5   1        0.48       -9.97     12.83 o 
 -11   5   1        1.33       -0.68     12.76 o 
 -10   5   1      647.81      634.80     54.74 o 
  -9   5   1      173.25      174.18     22.96 o 
  -8   5   1        1.47        4.36      5.07 o 
  -7   5   1        4.59       -0.35      8.53 o 
  -6   5   1      714.68      749.81     18.89 o 
  -5   5   1     2708.26     3042.71     46.76 o 
  -4   5   1     2404.22     2681.32     34.39 o 
  -3   5   1     5313.99     5045.65    125.44 o 
  -2   5   1     4532.33     4523.17     86.66 o 
  -1   5   1     3780.83     4107.42    160.87 o 
   0   5   1       30.70       60.32      5.05 o 
   1   5   1     2052.44     2104.35     51.28 o 
   2   5   1     3916.35     3916.59     52.80 o 
   3   5   1      375.97      445.25     13.42 o 
   4   5   1      100.01       74.55      5.27 o 
   5   5   1      825.61      864.84     19.29 o 
   6   5   1      682.96      714.61     27.48 o 
   7   5   1     1127.15     1223.99     45.20 o 
   8   5   1       87.56       98.24     11.43 o 
   9   5   1      170.72      110.78     36.82 o 
  10   5   1      427.93      366.12     34.50 o 
  11   5   1      149.28      171.79     44.94 o 
  12   5   1       54.43       27.75     18.41 o 
  13   5   1        0.43       -5.90     16.53 o 
 -13   6   1     1230.19     1441.97     71.45 o 
 -12   6   1       30.51       30.15     16.82 o 
 -11   6   1      293.63      238.19     30.05 o 
 -10   6   1      325.45      350.11     90.45 o 
  -9   6   1      944.97      956.76     63.14 o 
  -8   6   1     2539.97     2532.19     54.40 o 
  -7   6   1     2571.42     2517.41     43.83 o 
  -6   6   1     2355.91     2055.89     36.46 o 
  -5   6   1       25.07       16.89      6.83 o 
  -4   6   1     6790.68     6690.67     76.58 o 
  -3   6   1     8723.19     8940.75    173.40 o 
  -2   6   1     2166.51     1824.57     27.20 o 
  -1   6   1      379.74      530.26     15.70 o 
   0   6   1     1452.14     1514.57     61.74 o 
   1   6   1      524.36      497.86     13.23 o 
   2   6   1       62.43       58.68      4.73 o 
   3   6   1        4.81       12.76      3.22 o 
   4   6   1      397.98      624.46     26.76 o 
   5   6   1     2850.89     2881.72     38.69 o 
   6   6   1      560.56      619.87     16.83 o 
   7   6   1      660.05      615.05     28.68 o 
   8   6   1       62.90       39.00     20.28 o 
   9   6   1       57.53       39.45     14.18 o 
  10   6   1     2141.90     2191.82     79.95 o 
  11   6   1      701.71      671.52     47.10 o 
  12   6   1      134.81      142.14     27.22 o 
  13   6   1      116.37      130.60     29.50 o 
 -13   7   1        5.78        6.11     16.42 o 
 -12   7   1       22.06       44.34     18.36 o 
 -11   7   1      155.48      144.78     25.04 o 
 -10   7   1      533.47      477.33     67.20 o 
  -9   7   1      456.79      510.57     47.88 o 
  -8   7   1      212.90      232.60     15.56 o 
  -7   7   1     2696.10     2621.02     45.45 o 
  -6   7   1       44.81       85.96     13.30 o 
  -5   7   1     4116.54     4186.99     52.02 o 
  -4   7   1      214.52      121.10      5.71 o 
  -3   7   1     1888.28     1911.11     28.76 o 
  -2   7   1    11757.54    11644.69    209.50 o 
  -1   7   1      962.08     1180.21     27.36 o 
   0   7   1     2344.05     1978.03     57.40 o 
   1   7   1    14281.21    13771.60    401.40 o 
   2   7   1      737.55      685.75     17.13 o 
   3   7   1       51.40       95.97      6.24 o 
   4   7   1      368.54      417.24     13.14 o 
   5   7   1      233.29      264.99     11.72 o 
   6   7   1     1003.34     1083.16     45.02 o 
   7   7   1     2340.17     2222.92     68.87 o 
   8   7   1     1606.84     1643.40     42.61 o 
   9   7   1      442.22      443.39     32.70 o 
  10   7   1      178.52      172.26     26.51 o 
  11   7   1       78.23       77.23     21.97 o 
  12   7   1      269.46      237.06     32.58 o 
  13   7   1      415.45      363.03     45.92 o 
 -13   8   1       27.20       33.41     21.05 o 
 -12   8   1        7.04       12.04     16.58 o 
 -11   8   1      245.44      212.44     28.89 o 
 -10   8   1      225.07      236.14     28.31 o 
  -9   8   1      445.43      420.58     32.27 o 
  -8   8   1       22.98       21.23     10.70 o 
  -7   8   1     1768.84     1892.20     44.60 o 
  -6   8   1       87.44       91.57      9.78 o 
  -5   8   1     1176.00     1235.53     20.60 o 
  -4   8   1        3.84        5.65      2.79 o 
  -3   8   1     3593.26     3436.42    213.34 o 
  -2   8   1      482.63      405.12     12.98 o 
  -1   8   1     6064.90     6186.92    180.75 o 
   0   8   1        1.34        4.79      5.04 o 
   1   8   1        3.81       -0.98      2.92 o 
   2   8   1     1242.77     1404.97     62.34 o 
   3   8   1     1457.95     1494.29     27.25 o 
   4   8   1     3846.96     3727.50    110.08 o 
   5   8   1        2.26        2.27      3.80 o 
   6   8   1     1477.62     1480.77     29.57 o 
   7   8   1      107.23      135.00     12.75 o 
   8   8   1       66.94       85.02     11.90 o 
   9   8   1      430.67      460.27     23.71 o 
  10   8   1      119.48      113.21     29.96 o 
  11   8   1     1157.04     1221.14     61.35 o 
  12   8   1      321.73      306.23     38.22 o 
 -13   9   1       43.49       31.26     19.29 o 
 -12   9   1        4.43        1.31     15.82 o 
 -11   9   1      368.93      344.31     45.92 o 
 -10   9   1     1036.31     1074.91     52.36 o 
  -9   9   1      404.82      432.33     22.12 o 
  -8   9   1       38.35       23.35      8.24 o 
  -7   9   1       58.75       48.43     14.85 o 
  -6   9   1     1699.40     1584.64     54.77 o 
  -5   9   1      182.33      139.37      6.70 o 
  -4   9   1     2676.58     2309.34     34.21 o 
  -3   9   1      314.18      294.40     10.75 o 
  -2   9   1       72.24       93.59      9.12 o 
  -1   9   1      113.58      125.53     17.78 o 
   0   9   1     5870.13     5568.00    199.51 o 
   1   9   1    21765.52    21259.32    333.56 o 
   2   9   1      531.59      426.73     14.10 o 
   3   9   1     1844.28     1644.39     33.14 o 
   4   9   1      656.65      692.87     17.86 o 
   5   9   1       23.69       38.18      5.77 o 
   6   9   1      891.46      915.48     36.08 o 
   7   9   1     7679.04     7283.62    123.18 o 
   8   9   1     4094.26     4197.91     82.52 o 
   9   9   1      312.67      293.62     19.83 o 
  10   9   1     1264.85     1246.57     58.91 o 
  11   9   1      171.38      177.57     33.60 o 
  12   9   1       19.79       13.94     18.39 o 
 -13  10   1       85.46       56.00     21.38 o 
 -12  10   1       14.17        7.99     16.94 o 
 -11  10   1        6.51       -5.02     13.03 o 
 -10  10   1       11.70        1.47     12.37 o 
  -9  10   1      304.09      274.34     18.99 o 
  -8  10   1       71.24       51.47      9.88 o 
  -7  10   1      313.56      257.82     23.84 o 
  -6  10   1        1.71        2.16      5.47 o 
  -5  10   1      470.99      537.36     13.04 o 
  -4  10   1     5240.97     5691.51    149.58 o 
  -3  10   1      419.93      503.58     36.19 o 
  -2  10   1      495.48      507.54     32.64 o 
  -1  10   1      705.24      722.73     18.22 o 
   0  10   1       30.82       32.78      6.23 o 
   1  10   1     2880.59     3358.47     66.01 o 
   2  10   1     1558.45     1573.96     32.48 o 
   3  10   1     5768.63     6210.25     84.58 o 
   4  10   1      946.53     1055.88     23.57 o 
   5  10   1      191.61      241.29     17.64 o 
   6  10   1       89.35      107.07     11.88 o 
   7  10   1      111.78       95.33     11.85 o 
   8  10   1       31.32       34.78      9.80 o 
   9  10   1        0.33        8.46      8.41 o 
  10  10   1      539.51      557.74     45.22 o 
  11  10   1      100.56      102.09     27.30 o 
  12  10   1       73.79       61.65     21.27 o 
 -13  11   1       30.28       16.66     19.04 o 
 -12  11   1      147.61      113.82     37.52 o 
 -11  11   1      908.43      939.78     52.58 o 
 -10  11   1       96.21      103.04     28.84 o 
  -9  11   1      175.28      168.25     15.84 o 
  -8  11   1      567.90      524.00     41.80 o 
  -7  11   1      185.62      156.38     15.81 o 
  -6  11   1     2296.64     2233.84     50.47 o 
  -5  11   1     3190.26     3055.25     65.92 o 
  -4  11   1     1771.53     1607.34     62.81 o 
  -3  11   1     3495.31     3577.06     60.83 o 
  -2  11   1     1949.01     2210.24     48.85 o 
  -1  11   1      874.99      863.76     35.70 o 
   0  11   1     5705.95     5754.71    104.54 o 
   1  11   1     4746.55     4588.51     86.42 o 
   2  11   1    12052.11    12209.05    173.83 o 
   3  11   1     9093.50     9075.78    118.78 o 
   4  11   1      105.79      117.93      8.76 o 
   5  11   1      873.25      849.96     21.87 o 
   6  11   1     3064.37     3017.01     62.99 o 
   7  11   1     1197.84     1036.71     42.81 o 
   8  11   1     2217.72     2187.09    114.01 o 
   9  11   1       33.10       35.50     10.63 o 
  10  11   1      165.98      165.59     26.46 o 
  11  11   1       23.64       27.14     17.61 o 
  12  11   1       70.38       47.41     35.14 o 
 -12  12   1       13.77        7.81     15.83 o 
 -11  12   1      122.86       98.07     22.65 o 
 -10  12   1       50.72       39.30     17.00 o 
  -9  12   1      524.29      519.62     25.42 o 
  -8  12   1      586.53      605.47     25.85 o 
  -7  12   1     1593.02     1572.28     42.17 o 
  -6  12   1     1921.39     2008.87     47.91 o 
  -5  12   1     1913.77     2011.84     36.81 o 
  -4  12   1        1.47        1.28      4.25 o 
  -3  12   1      233.47      306.16     25.76 o 
  -2  12   1      151.20      160.15     12.12 o 
  -1  12   1      203.95      191.43     12.88 o 
   0  12   1     6808.31     7268.17    135.15 o 
   1  12   1      292.26      353.82     17.13 o 
   2  12   1       60.96       86.02      8.26 o 
   3  12   1     3210.01     3322.78     52.91 o 
   4  12   1       40.97       32.03      5.90 o 
   5  12   1      197.65      223.19     13.42 o 
   6  12   1     1145.69     1134.93     34.51 o 
   7  12   1       59.46       59.76     10.96 o 
   8  12   1        9.15       -1.47      7.33 o 
   9  12   1       10.03       12.83      7.24 o 
  10  12   1        1.28       10.78     13.45 o 
  11  12   1       24.62       26.38     16.54 o 
  12  12   1       86.13       36.26     19.10 o 
 -12  13   1        0.74      -12.10     15.14 o 
 -11  13   1       89.29       58.44     19.69 o 
 -10  13   1     1066.80     1076.17     55.03 o 
  -9  13   1      624.04      571.77     41.52 o 
  -8  13   1       47.98       58.41     11.41 o 
  -7  13   1       38.02       27.63      8.55 o 
  -6  13   1      552.09      519.83     22.89 o 
  -5  13   1        8.17       11.01      5.11 o 
  -4  13   1      162.76      129.71     12.18 o 
  -3  13   1      371.24      355.71     21.54 o 
  -2  13   1     2531.86     2669.99     58.52 o 
  -1  13   1      992.26     1137.55     32.85 o 
   0  13   1      303.00      225.55     13.96 o 
   1  13   1      628.18      798.16     26.53 o 
   2  13   1       11.09       14.90      5.43 o 
   3  13   1       31.95       24.16      5.74 o 
   4  13   1     1841.94     1960.79     49.83 o 
   5  13   1     1353.45     1426.34     45.31 o 
   6  13   1      124.31       92.59     12.26 o 
   7  13   1      995.08      920.67     32.54 o 
   8  13   1      135.23      120.42     11.72 o 
   9  13   1        2.64        4.46      8.24 o 
  10  13   1       40.90       19.05     17.08 o 
  11  13   1        7.89       16.78     16.54 o 
 -12  14   1      413.59      485.10     44.56 o 
 -11  14   1      152.91      142.82     26.31 o 
 -10  14   1       65.98       80.30     16.58 o 
  -9  14   1     1140.88     1179.77     39.57 o 
  -8  14   1     1652.68     1642.44     64.31 o 
  -7  14   1      908.61      834.53     30.88 o 
  -6  14   1      759.77      729.24     27.82 o 
  -5  14   1      816.20      833.04     24.69 o 
  -4  14   1      126.91      174.83     11.07 o 
  -3  14   1     1286.39     1274.82     35.88 o 
  -2  14   1     2633.73     2725.76     60.60 o 
  -1  14   1     5319.43     5440.37    165.21 o 
   0  14   1     7379.45     7723.52    139.32 o 
   1  14   1       90.61       50.20      9.11 o 
   2  14   1     3119.14     3099.13     83.16 o 
   3  14   1      852.19      750.27     23.44 o 
   4  14   1     1449.06     1444.53     35.53 o 
   5  14   1      248.83      220.84     12.89 o 
   6  14   1     1340.93     1223.97     37.58 o 
   7  14   1        6.82       11.10      6.46 o 
   8  14   1      280.31      250.36     21.18 o 
   9  14   1     1154.92     1129.69     39.23 o 
  10  14   1      377.75      377.11     25.62 o 
  11  14   1      195.79      210.96    106.13 o 
 -12  15   1        0.14       18.76     18.61 o 
 -11  15   1        0.38       -3.01     13.70 o 
 -10  15   1       42.44       52.99     13.37 o 
  -9  15   1       36.73       33.64     10.79 o 
  -8  15   1       98.70       80.74     13.07 o 
  -7  15   1       54.90       44.12      9.95 o 
  -6  15   1      177.48      150.01     15.01 o 
  -5  15   1      396.37      384.26     36.52 o 
  -4  15   1      552.75      566.11     18.74 o 
  -3  15   1       53.59       60.43     10.48 o 
  -2  15   1      392.91      424.71     20.29 o 
  -1  15   1      643.25      626.45     54.60 o 
   0  15   1     1729.91     1829.30     82.60 o 
   1  15   1      376.86      413.39     30.80 o 
   2  15   1      779.71      753.38     27.52 o 
   3  15   1      142.23      155.69     10.30 o 
   4  15   1       21.32       12.00      5.24 o 
   5  15   1      235.48      231.18     13.98 o 
   6  15   1       67.02       42.22      8.47 o 
   7  15   1      178.11      160.18     17.69 o 
   8  15   1      507.19      467.78     28.01 o 
   9  15   1        6.13       12.16      9.54 o 
  10  15   1        6.21       -7.38      9.02 o 
  11  15   1      209.52      139.70     26.94 o 
 -11  16   1        7.22       13.66     16.93 o 
 -10  16   1      650.00      619.30     67.47 o 
  -9  16   1       77.09       36.54     16.04 o 
  -8  16   1     1478.26     1540.69     66.39 o 
  -7  16   1      394.32      387.20     34.70 o 
  -6  16   1      877.87      796.59     52.39 o 
  -5  16   1       19.89       21.19      8.80 o 
  -4  16   1      177.69      170.75     13.01 o 
  -3  16   1     1116.35     1094.41     34.71 o 
  -2  16   1     2735.15     2739.85    154.15 o 
  -1  16   1     1241.72     1324.52     39.04 o 
   0  16   1      725.59      721.04     44.52 o 
   1  16   1        0.23       -2.50      6.04 o 
   2  16   1       71.86       72.08     11.09 o 
   3  16   1     2389.10     2361.02     57.67 o 
   4  16   1     1614.19     1577.05     46.64 o 
   5  16   1     1445.28     1438.99     41.61 o 
   6  16   1       18.39       19.15      8.73 o 
   7  16   1      368.66      305.50     21.08 o 
   8  16   1       87.31       66.65     23.10 o 
   9  16   1      140.36      165.52     18.47 o 
  10  16   1       71.34       65.93     14.17 o 
  11  16   1     1000.26      905.62     56.21 o 
 -11  17   1      131.97      226.37     58.24 o 
 -10  17   1      100.99       91.79     16.13 o 
  -9  17   1      144.39      157.83     19.38 o 
  -8  17   1       75.01       89.99     14.42 o 
  -7  17   1      867.29      859.03     36.71 o 
  -6  17   1      150.58      156.45     16.21 o 
  -5  17   1      656.80      672.28     27.87 o 
  -4  17   1      353.38      400.07     19.01 o 
  -3  17   1      213.07      239.01     52.92 o 
  -2  17   1       60.59       67.11     11.37 o 
  -1  17   1      249.08      299.00     37.10 o 
   0  17   1     3201.72     3241.79     98.71 o 
   1  17   1     2887.13     2798.95    186.77 o 
   2  17   1      616.70      581.87     25.34 o 
   3  17   1       47.11       62.75     21.98 o 
   4  17   1       69.78       57.18      8.76 o 
   5  17   1      393.72      375.17     22.72 o 
   6  17   1      162.71      139.81     17.73 o 
   7  17   1      413.71      407.69     34.51 o 
   8  17   1      403.13      385.26     24.94 o 
   9  17   1       81.54       84.93     23.85 o 
  10  17   1      121.03      113.17     17.38 o 
 -11  18   1        4.12       13.43     16.63 o 
 -10  18   1      158.33      141.26     18.83 o 
  -9  18   1       51.59       38.59     12.01 o 
  -8  18   1      103.55       85.63     23.55 o 
  -7  18   1      660.30      566.53     54.73 o 
  -6  18   1       23.26       20.82      9.77 o 
  -5  18   1      589.24      569.66     26.48 o 
  -4  18   1      859.18     1020.33    140.29 o 
  -3  18   1     2782.91     2939.89     70.14 o 
  -2  18   1      643.92      670.64     27.93 o 
  -1  18   1     2348.46     2315.08     57.63 o 
   0  18   1      578.50      545.17     37.10 o 
   1  18   1       51.94       59.83     10.98 o 
   2  18   1       12.06       12.18      8.12 o 
   3  18   1        2.53       -8.43      6.45 o 
   4  18   1     2192.06     2115.56     44.00 o 
   5  18   1       96.45      139.40     22.89 o 
   6  18   1      495.60      470.50     25.87 o 
   7  18   1      181.03      196.04     18.69 o 
   8  18   1       19.43       14.35     10.81 o 
   9  18   1      128.35      136.23     17.73 o 
  10  18   1      341.33      312.31     25.64 o 
 -10  19   1      469.23      510.65     39.64 o 
  -9  19   1      237.59      223.81     21.68 o 
  -8  19   1       35.74       15.60     11.33 o 
  -7  19   1     1079.14      952.80     66.88 o 
  -6  19   1      507.76      454.36     27.43 o 
  -5  19   1       91.85      110.26     17.76 o 
  -4  19   1     1306.96     1394.06     61.74 o 
  -3  19   1       68.75       69.95     25.76 o 
  -2  19   1      107.17       81.96     12.97 o 
  -1  19   1        1.86       15.39      8.77 o 
   0  19   1      396.59      394.69     47.32 o 
   1  19   1     2146.36     2029.68     60.48 o 
   2  19   1       57.12       81.13     20.30 o 
   3  19   1        2.55        8.66      8.13 o 
   4  19   1      508.20      438.89     21.53 o 
   5  19   1       13.99       15.32      8.99 o 
   6  19   1       25.57       -1.42      9.30 o 
   7  19   1      914.95      902.33     36.29 o 
   8  19   1      112.43      114.92     21.49 o 
   9  19   1      604.35      569.80     46.99 o 
  10  19   1       42.03       26.49     12.95 o 
 -10  20   1        0.45       11.98     11.70 o 
  -9  20   1        1.73       -2.10     10.59 o 
  -8  20   1      175.73      158.82     19.11 o 
  -7  20   1      388.50      418.77     47.62 o 
  -6  20   1       68.83       57.26     20.76 o 
  -5  20   1      937.15      979.98    142.81 o 
  -4  20   1      132.53      136.46     15.67 o 
  -3  20   1        5.22        4.60      8.77 o 
  -2  20   1       74.30       75.26     13.39 o 
  -1  20   1     1752.03     1751.53    116.35 o 
   0  20   1     2117.35     2222.84     79.52 o 
   1  20   1      156.46      210.83     28.14 o 
   2  20   1      846.01      826.76     33.36 o 
   3  20   1        3.97       -0.21      8.29 o 
   4  20   1      101.63      101.80     12.96 o 
   5  20   1      300.25      280.88     22.05 o 
   6  20   1       38.88       25.75     10.49 o 
   7  20   1      128.73      114.36     16.48 o 
   8  20   1       40.97       24.87     11.45 o 
   9  20   1       89.59       68.41     15.77 o 
  -9  21   1      216.12      197.63     22.04 o 
  -8  21   1       20.20       41.78     12.65 o 
  -7  21   1       23.05       39.92     12.12 o 
  -6  21   1       22.91       13.98     12.33 o 
  -5  21   1     1585.69     1659.12    119.15 o 
  -4  21   1      768.56      832.83     33.69 o 
  -3  21   1       12.77       18.22     18.20 o 
  -2  21   1      362.82      355.58     22.73 o 
  -1  21   1      153.71      173.36     17.72 o 
   0  21   1      321.01      368.17     26.04 o 
   1  21   1      558.08      648.65     29.40 o 
   2  21   1     1187.66     1235.21    130.21 o 
   3  21   1      175.29      165.72     17.72 o 
   4  21   1      109.57       99.76     16.15 o 
   5  21   1        6.10        6.23     10.92 o 
   6  21   1      672.20      612.98     63.62 o 
   7  21   1      414.18      435.78     27.82 o 
   8  21   1      522.11      534.27     36.12 o 
   9  21   1       80.88       84.43     20.89 o 
  -9  22   1      157.68      166.13     20.82 o 
  -8  22   1     1359.07     1298.68     47.15 o 
  -7  22   1      730.75      721.49     80.63 o 
  -6  22   1      166.29      148.81     39.48 o 
  -5  22   1       13.51       -5.08     11.15 o 
  -4  22   1       43.75       21.84     16.80 o 
  -3  22   1      948.03      974.22     37.15 o 
  -2  22   1      216.18      202.24     18.87 o 
  -1  22   1      242.06      217.66     19.30 o 
   0  22   1     2090.78     2064.50     57.75 o 
   1  22   1        0.61       17.95     10.18 o 
   2  22   1        8.52       10.72     11.48 o 
   3  22   1       36.88       17.96     10.63 o 
   4  22   1     1563.70     1495.27    108.51 o 
   5  22   1     1651.16     1637.79    121.25 o 
   6  22   1      667.75      604.48     31.91 o 
   7  22   1        0.22        5.14     11.18 o 
   8  22   1        4.88        3.76     11.08 o 
  -8  23   1      122.37      116.13     18.40 o 
  -7  23   1      659.19      674.09    114.39 o 
  -6  23   1       91.37       59.77     27.44 o 
  -5  23   1     1496.44     1490.35    263.91 o 
  -4  23   1      489.97      523.07     42.28 o 
  -3  23   1     1375.39     1388.76     47.46 o 
  -2  23   1      672.26      745.55     32.78 o 
  -1  23   1      574.03      615.88     30.68 o 
   0  23   1      724.55      775.08     34.17 o 
   1  23   1        7.45       -2.16     14.14 o 
   2  23   1     1156.69     1143.85     77.98 o 
   3  23   1      495.81      457.63     27.22 o 
   4  23   1       26.72       11.44     12.71 o 
   5  23   1      260.17      262.91     26.68 o 
   6  23   1      449.43      422.29     75.88 o 
   7  23   1       94.87      145.46     39.90 o 
  -7  24   1      314.14      320.55     30.47 o 
  -6  24   1      194.42      221.33     26.09 o 
  -5  24   1      579.68      565.40     36.37 o 
  -4  24   1      225.85      213.37     30.24 o 
  -3  24   1      308.77      261.00     21.57 o 
  -2  24   1     1472.03     1505.03     49.19 o 
  -1  24   1     1749.44     1774.52     54.69 o 
   0  24   1        5.99       18.96     11.08 o 
   1  24   1      268.34      237.91     26.88 o 
   2  24   1      984.33      966.68     39.18 o 
   3  24   1       15.60       17.56     11.55 o 
   4  24   1     1323.31     1406.87     55.55 o 
   5  24   1      944.91     1015.27     98.01 o 
   6  24   1      184.48      196.42     25.82 o 
   7  24   1       71.67       47.62     17.36 o 
  -7  25   1        7.23       12.18     14.44 o 
  -6  25   1      105.12       77.57     24.92 o 
  -5  25   1        0.49        4.46     13.36 o 
  -4  25   1        2.66      -18.06     12.04 o 
  -3  25   1       12.81        3.49     10.05 o 
  -2  25   1      110.05      124.96     17.68 o 
  -1  25   1      384.32      387.68     25.88 o 
   0  25   1      146.83      114.18     17.26 o 
   1  25   1      134.03      110.06     24.08 o 
   2  25   1      120.23      106.58     22.26 o 
   3  25   1      105.17      103.05     18.01 o 
   4  25   1       43.54       38.10     15.59 o 
   5  25   1       97.78       91.12     20.10 o 
   6  25   1        2.45      -13.27     12.46 o 
  -6  26   1      252.16      223.49     47.60 o 
  -5  26   1       74.42       84.95     20.40 o 
  -4  26   1       12.41       26.88     19.32 o 
  -3  26   1     1140.02     1178.42     45.04 o 
  -2  26   1      441.43      469.09     38.36 o 
  -1  26   1      260.16      300.03     66.64 o 
   0  26   1      620.18      638.69     32.96 o 
   1  26   1       11.53       19.72     12.57 o 
   2  26   1      202.62      234.70     22.79 o 
   3  26   1      925.53     1132.47    125.45 o 
   4  26   1      376.08      424.65     70.28 o 
   5  26   1      286.57      374.52     33.48 o 
  -5  27   1      389.36      386.15     47.74 o 
  -4  27   1      182.37      142.53     29.40 o 
  -3  27   1      652.65      674.84     51.52 o 
  -2  27   1        0.86        4.52     11.57 o 
  -1  27   1       97.17       99.92     33.18 o 
   0  27   1      433.61      448.74     28.99 o 
   1  27   1      105.22      122.14     20.58 o 
   2  27   1      138.77      154.57     20.76 o 
   3  27   1      143.72       92.13     25.76 o 
   4  27   1        6.16       -5.61     13.31 o 
  -3  28   1       60.66       63.84     22.40 o 
  -2  28   1        1.06        4.36     12.37 o 
  -1  28   1       29.84       44.44     19.88 o 
   0  28   1       56.79       90.94     17.50 o 
   1  28   1       14.14       11.78     12.65 o 
   2  28   1       29.43       23.39     14.22 o 
 -14   0   2       25.65       97.73     36.12 o 
 -13   0   2      354.19      311.38     51.80 o 
 -12   0   2       10.04       13.16     20.72 o 
 -11   0   2      512.34      456.63     31.89 o 
 -10   0   2     1305.22     1392.52     80.08 o 
  -9   0   2      698.54      712.36     53.20 o 
  -8   0   2     4990.16     5423.07    177.53 o 
  -7   0   2      163.30      210.14     23.52 o 
  -6   0   2     1133.00     1162.09     28.79 o 
  -5   0   2      589.98      506.20     15.85 o 
  -4   0   2    14447.23    14324.47    198.23 o 
  -3   0   2   372998.47   259986.38  10165.92 o 
  -2   0   2    10536.52    10296.54    142.52 o 
  -1   0   2        4.64        3.78      2.97 o 
   0   0   2     5379.85     4994.20     72.09 o 
   1   0   2     7336.81     7135.74    216.03 o 
   2   0   2     7517.86     7339.42    130.47 o 
   3   0   2    81958.58    77758.51   2236.63 o 
   4   0   2     3601.23     3317.61     69.36 o 
   5   0   2     1957.26     1958.18     48.20 o 
   6   0   2     3893.61     3919.46     83.41 o 
   7   0   2     1546.90     1658.17     71.12 o 
   8   0   2     2100.48     2096.76     99.41 o 
   9   0   2     2060.91     2373.41    112.85 o 
  10   0   2     1838.99     1890.67    103.33 o 
  11   0   2     1665.00     1734.42    104.17 o 
  12   0   2       42.02       18.20     25.76 o 
  13   0   2        2.27       12.88     28.84 o 
 -14   1   2       16.38       21.44     18.22 o 
 -13   1   2        0.24       -3.54     14.91 o 
 -12   1   2       72.21       51.09     20.02 o 
 -11   1   2       90.98       54.33     16.69 o 
 -10   1   2       67.21       79.15     12.80 o 
  -9   1   2       46.29       39.09     21.03 o 
  -8   1   2      347.67      398.95     33.91 o 
  -7   1   2     2339.22     2401.65     40.31 o 
  -6   1   2      247.59      263.03      7.54 o 
  -5   1   2       11.18       10.41      3.53 o 
  -4   1   2      152.84      195.43      6.33 o 
  -3   1   2     1751.10     1822.07     24.04 o 
  -2   1   2     6300.80     6280.95     70.01 o 
  -1   1   2      775.37      806.35     15.09 o 
   0   1   2        9.74        3.10      1.21 o 
   1   1   2      967.25      984.85     16.20 o 
   2   1   2        0.17        1.42      2.29 o 
   3   1   2      359.11      366.55     11.43 o 
   4   1   2       29.00       64.05      6.00 o 
   5   1   2      632.36      685.08     17.47 o 
   6   1   2      744.96      870.08     25.95 o 
   7   1   2      203.59      240.05     11.45 o 
   8   1   2      652.39      623.15     43.40 o 
   9   1   2       63.36       51.32     16.46 o 
  10   1   2       55.92       37.99     15.75 o 
  11   1   2       26.34       24.85     16.46 o 
  12   1   2       66.06       34.87     20.63 o 
 -14   2   2      171.48      198.44     33.26 o 
 -13   2   2        9.56       23.05     18.20 o 
 -12   2   2        6.27        2.66     12.87 o 
 -11   2   2      421.06      389.15     34.45 o 
 -10   2   2      495.97      540.46     39.20 o 
  -9   2   2     1818.39     1918.12     72.27 o 
  -8   2   2     1071.85     1090.13     33.67 o 
  -7   2   2     1335.61     1334.63     26.99 o 
  -6   2   2        1.45        6.75      3.25 o 
  -5   2   2      332.96      400.53     11.84 o 
  -4   2   2    19231.69    19229.41    203.55 o 
  -3   2   2      345.75      438.88     15.67 o 
  -2   2   2       58.50       23.93      2.35 o 
  -1   2   2      189.92      284.50     13.00 o 
   0   2   2       38.67       76.32      3.22 o 
   1   2   2     4347.17     4173.98     50.47 o 
   2   2   2    22746.33    21395.52    252.59 o 
   3   2   2     4164.92     4237.99     79.94 o 
   4   2   2    14833.61    15148.23    184.88 o 
   5   2   2     2135.61     2305.35     38.44 o 
   6   2   2      309.07      316.99     14.87 o 
   7   2   2       31.56       32.48      5.95 o 
   8   2   2     1618.75     1624.04     40.97 o 
   9   2   2     4917.68     4936.17    288.84 o 
  10   2   2      516.69      556.11     41.18 o 
  11   2   2      114.67      129.76     25.48 o 
  12   2   2       37.59       24.95     20.02 o 
 -14   3   2      139.56      195.69     32.36 o 
 -13   3   2      116.37      127.96     31.64 o 
 -12   3   2      383.26      338.43     38.92 o 
 -11   3   2      102.91      112.92     35.84 o 
 -10   3   2      413.47      454.52     24.66 o 
  -9   3   2      593.87      657.63     40.62 o 
  -8   3   2        1.49        2.42      6.24 o 
  -7   3   2     1121.21     1108.54     24.61 o 
  -6   3   2     1479.94     1466.06     27.86 o 
  -5   3   2     5507.56     5246.46     71.83 o 
  -4   3   2     1852.03     2057.64     27.34 o 
  -3   3   2    42978.68    41509.84    429.83 o 
  -2   3   2    15181.75    15366.81    183.57 o 
  -1   3   2        9.51        6.64      2.22 o 
   0   3   2     1503.39     1542.08     22.98 o 
   1   3   2    18930.75    18363.18    249.66 o 
   2   3   2     1467.41     1512.73     36.33 o 
   3   3   2        1.64        2.75      4.11 o 
   4   3   2     3766.42     4018.54     79.93 o 
   5   3   2     7615.12     7730.82    102.15 o 
   6   3   2      760.45      892.29     21.29 o 
   7   3   2      639.27      697.25     19.23 o 
   8   3   2        3.08        2.69      6.69 o 
   9   3   2      313.87      315.29     30.98 o 
  10   3   2      520.79      589.77     42.23 o 
  11   3   2      906.80      946.17     74.34 o 
  12   3   2      228.67      258.27     35.44 o 
 -14   4   2       11.76        4.51     17.92 o 
 -13   4   2       36.11       18.01     16.86 o 
 -12   4   2        8.44       13.21     15.63 o 
 -11   4   2        1.38       -4.71     11.83 o 
 -10   4   2      493.38      535.87     42.00 o 
  -9   4   2      781.80      750.21     29.04 o 
  -8   4   2      117.79      124.02     14.99 o 
  -7   4   2      490.96      499.81     15.94 o 
  -6   4   2      158.18      147.68      8.60 o 
  -5   4   2     2110.43     1978.56     33.47 o 
  -4   4   2    10575.77    10734.58    117.12 o 
  -3   4   2     3514.58     3904.76     46.63 o 
  -2   4   2     6993.70     6625.83     73.73 o 
  -1   4   2      924.18      774.66     24.64 o 
   0   4   2      176.25      238.81      8.17 o 
   1   4   2     1533.36     1446.74     20.57 o 
   2   4   2      775.36      666.14     20.53 o 
   3   4   2      770.60      662.54     20.36 o 
   4   4   2      743.38      627.91     16.34 o 
   5   4   2      349.16      322.03     20.77 o 
   6   4   2      237.27      251.12     11.48 o 
   7   4   2       22.87       26.54      8.27 o 
   8   4   2     1642.37     1665.30     42.45 o 
   9   4   2      136.19      108.00     27.02 o 
  10   4   2      342.44      374.15     41.16 o 
  11   4   2        8.34       11.89     15.86 o 
  12   4   2       58.44       66.10     21.36 o 
 -14   5   2        2.76        0.87     17.35 o 
 -13   5   2      192.85      205.96     37.66 o 
 -12   5   2      806.41      860.82     50.51 o 
 -11   5   2      867.32      858.47     47.11 o 
 -10   5   2       15.70       15.42     11.68 o 
  -9   5   2       85.36       92.79     16.59 o 
  -8   5   2     2158.56     2124.56     40.04 o 
  -7   5   2     1683.85     1656.08     32.49 o 
  -6   5   2       41.46       39.85      5.69 o 
  -5   5   2      332.74      276.25     10.80 o 
  -4   5   2        2.26        2.08      2.57 o 
  -3   5   2     6968.49     6480.41    118.39 o 
  -2   5   2     2897.38     2884.46     48.75 o 
  -1   5   2     2256.79     1962.04     37.69 o 
   0   5   2     1013.51     1073.32     21.19 o 
   1   5   2       22.76       16.68      2.82 o 
   2   5   2     2023.51     1959.49     31.52 o 
   3   5   2      384.49      434.18     15.40 o 
   4   5   2      215.15      188.60      9.23 o 
   5   5   2      439.94      371.34     13.11 o 
   6   5   2     2516.32     2568.79     66.30 o 
   7   5   2      311.63      300.84     16.88 o 
   8   5   2     1050.70     1040.71     32.79 o 
   9   5   2     2025.13     1949.27     92.13 o 
  10   5   2       89.11       97.26     39.48 o 
  11   5   2      462.95      445.51     40.79 o 
  12   5   2       39.00       18.25     16.94 o 
 -13   6   2       24.41       25.29     17.20 o 
 -12   6   2        9.32        9.40     14.75 o 
 -11   6   2       64.97       64.42     18.81 o 
 -10   6   2      131.41      159.85     22.31 o 
  -9   6   2        8.56       14.95     10.60 o 
  -8   6   2       17.17        5.81      5.42 o 
  -7   6   2      205.45      243.64     11.97 o 
  -6   6   2     1270.11     1391.58     28.19 o 
  -5   6   2        5.84       12.48      3.60 o 
  -4   6   2       23.64        3.28      2.42 o 
  -3   6   2     4348.46     4537.47     54.14 o 
  -2   6   2     7397.44     7169.70     89.02 o 
  -1   6   2       34.50       95.24      8.54 o 
   0   6   2      257.65      295.69     12.17 o 
   1   6   2      273.31      277.17      8.17 o 
   2   6   2       84.07       52.50      5.74 o 
   3   6   2     2208.74     2028.86     53.23 o 
   4   6   2      576.55      706.77     18.00 o 
   5   6   2     1400.67     1451.54     28.98 o 
   6   6   2      997.32     1062.56     28.40 o 
   7   6   2      118.96      150.01     13.20 o 
   8   6   2     2433.94     2512.40     56.76 o 
   9   6   2     1029.50     1043.20     69.44 o 
  10   6   2       39.22       48.69     17.77 o 
  11   6   2     1266.29     1375.58     65.93 o 
  12   6   2        1.25       -0.27     15.63 o 
 -13   7   2      454.92      526.49     64.40 o 
 -12   7   2      284.77      281.32     33.35 o 
 -11   7   2       12.20       24.73     14.91 o 
 -10   7   2       16.78        5.51     11.20 o 
  -9   7   2       38.81       32.20     12.76 o 
  -8   7   2      806.08      823.22     25.95 o 
  -7   7   2      814.94      742.77     30.97 o 
  -6   7   2      298.29      328.38     14.79 o 
  -5   7   2     1553.38     1514.86     41.55 o 
  -4   7   2      377.43      366.24      9.78 o 
  -3   7   2      195.39      253.07     17.68 o 
  -2   7   2     1183.92     1196.14     36.71 o 
  -1   7   2     2005.66     1944.48     91.29 o 
   0   7   2     1615.24     1334.52     59.22 o 
   1   7   2     4504.71     4607.11    104.28 o 
   2   7   2      719.22      755.29     18.39 o 
   3   7   2      110.82      120.71      8.08 o 
   4   7   2      797.89      773.41     19.26 o 
   5   7   2        3.96       10.50      4.34 o 
   6   7   2      579.11      615.10     18.47 o 
   7   7   2      925.20      923.10     55.41 o 
   8   7   2       98.78      105.88     14.86 o 
   9   7   2      285.35      273.31     19.28 o 
  10   7   2      218.94      266.99     32.16 o 
  11   7   2       16.35       15.85     16.49 o 
  12   7   2       59.62       62.31     21.58 o 
 -13   8   2      134.62      134.18     26.41 o 
 -12   8   2       49.25       42.47     18.63 o 
 -11   8   2      391.69      409.36     36.33 o 
 -10   8   2     1120.52     1121.33     52.11 o 
  -9   8   2     1544.40     1543.57     58.80 o 
  -8   8   2       18.69        5.32      6.10 o 
  -7   8   2     7721.44     7847.98    125.90 o 
  -6   8   2       86.53       99.22      8.31 o 
  -5   8   2      212.54      232.41      8.20 o 
  -4   8   2    18135.44    17809.98    221.62 o 
  -3   8   2     1892.09     1853.83     27.38 o 
  -2   8   2     1182.37     1226.91     77.98 o 
  -1   8   2     1835.48     2183.96     95.35 o 
   0   8   2      390.70      321.58     13.82 o 
   1   8   2     7945.43     8037.06    141.25 o 
   2   8   2     4992.36     5218.39     62.22 o 
   3   8   2      554.19      412.45     15.24 o 
   4   8   2     7176.36     7234.20     97.54 o 
   5   8   2      106.43      104.37      8.45 o 
   6   8   2       18.53       27.77      6.51 o 
   7   8   2      206.61      190.19     18.82 o 
   8   8   2      131.98      130.47     18.09 o 
   9   8   2       57.62       73.64     22.57 o 
  10   8   2      987.34      966.16     52.93 o 
  11   8   2      222.54      268.35     34.21 o 
  12   8   2       16.76        5.86     16.01 o 
 -13   9   2        4.01       -4.63     15.24 o 
 -12   9   2        2.60       -5.83     13.48 o 
 -11   9   2      134.75      116.60     22.57 o 
 -10   9   2       12.02       -1.55     10.60 o 
  -9   9   2      313.02      293.53     18.37 o 
  -8   9   2       39.22       27.21      9.98 o 
  -7   9   2      660.74      718.46     39.53 o 
  -6   9   2     1185.98     1251.61     27.60 o 
  -5   9   2       12.17        6.40      3.34 o 
  -4   9   2       10.80        6.12      3.15 o 
  -3   9   2      100.81       98.78      7.51 o 
  -2   9   2      649.83      715.79     21.61 o 
  -1   9   2     2484.15     2624.86     60.48 o 
   0   9   2     1252.81     1566.58     36.89 o 
   1   9   2      119.51      173.67     23.42 o 
   2   9   2       11.80       13.64      5.54 o 
   3   9   2        9.73        0.77      3.44 o 
   4   9   2      682.05      758.57     19.91 o 
   5   9   2     1245.96     1304.09     28.39 o 
   6   9   2      295.12      288.77     16.05 o 
   7   9   2      249.99      274.03     17.82 o 
   8   9   2      791.65      765.23     29.15 o 
   9   9   2       60.35       71.33     12.51 o 
  10   9   2      366.39      358.32     36.19 o 
  11   9   2       26.59       16.08     15.89 o 
  12   9   2      122.84       87.39     28.42 o 
 -13  10   2       33.31        9.22     17.11 o 
 -12  10   2       16.47       -0.67     17.64 o 
 -11  10   2      376.61      318.59     33.36 o 
 -10  10   2     1252.32     1245.19     70.14 o 
  -9  10   2      194.86      232.53     17.32 o 
  -8  10   2     1942.66     1840.68     46.30 o 
  -7  10   2      367.60      355.47     19.26 o 
  -6  10   2       17.11       44.69     10.56 o 
  -5  10   2     6373.15     6684.16    135.21 o 
  -4  10   2     3883.47     3816.31     63.51 o 
  -3  10   2     5965.21     5713.81     88.15 o 
  -2  10   2     2333.57     2264.19     48.72 o 
  -1  10   2     3731.26     3760.93     77.56 o 
   0  10   2     1955.76     2002.16     76.58 o 
   1  10   2     1635.43     1474.80     31.37 o 
   2  10   2     2787.90     2561.00     47.16 o 
   3  10   2     1610.30     1228.66     40.03 o 
   4  10   2     1305.95     1367.20     28.78 o 
   5  10   2     2132.59     2022.91     38.26 o 
   6  10   2      310.20      306.31     17.79 o 
   7  10   2      479.85      463.21     22.77 o 
   8  10   2     1590.89     1554.45     43.89 o 
   9  10   2     1818.72     1891.48     51.03 o 
  10  10   2     1554.25     1586.54     68.60 o 
  11  10   2      110.58      204.52     35.42 o 
  12  10   2       49.66       49.76     21.63 o 
 -13  11   2      286.65      296.83     67.76 o 
 -12  11   2       72.40       57.79     19.60 o 
 -11  11   2      382.25      363.31     35.24 o 
 -10  11   2      110.07       82.28     19.47 o 
  -9  11   2       11.64       11.10      8.36 o 
  -8  11   2      125.35      102.39     13.22 o 
  -7  11   2      599.51      572.11     23.87 o 
  -6  11   2      845.19      821.58     27.03 o 
  -5  11   2     3465.76     3713.51     56.68 o 
  -4  11   2       15.46        8.15      4.27 o 
  -3  11   2        2.75        0.32      4.15 o 
  -2  11   2       20.19       17.70      7.42 o 
  -1  11   2     4175.74     4444.49     84.63 o 
   0  11   2       11.06       -6.44      6.16 o 
   1  11   2       24.72       25.13      6.44 o 
   2  11   2     2538.08     2547.40     47.99 o 
   3  11   2     1408.14     1535.99     30.83 o 
   4  11   2     1849.01     1965.29     37.16 o 
   5  11   2        2.10       -1.16      5.21 o 
   6  11   2      360.23      371.12     19.75 o 
   7  11   2      581.47      590.04     25.51 o 
   8  11   2      347.08      329.84     21.16 o 
   9  11   2       46.79       38.33     11.71 o 
  10  11   2       93.65       58.80     19.59 o 
  11  11   2      151.99      127.20     26.39 o 
 -12  12   2      226.32      227.42     60.34 o 
 -11  12   2       15.78        6.27     13.63 o 
 -10  12   2        5.72        1.67     12.63 o 
  -9  12   2      741.66      760.58     30.07 o 
  -8  12   2     1342.12     1426.71     85.41 o 
  -7  12   2       12.77       15.23      7.85 o 
  -6  12   2      154.61      152.36     13.70 o 
  -5  12   2      203.47      244.55     11.97 o 
  -4  12   2     1638.23     1457.65     29.62 o 
  -3  12   2     4191.89     4377.78     68.05 o 
  -2  12   2     9648.51    10197.49    175.71 o 
  -1  12   2      961.48      986.85     42.56 o 
   0  12   2     1161.84     1401.61     81.90 o 
   1  12   2        4.89        6.32      7.28 o 
   2  12   2     8876.20     9294.12    138.30 o 
   3  12   2     3827.50     3787.45     59.20 o 
   4  12   2     2248.32     2032.64     38.67 o 
   5  12   2        6.74        6.58      5.53 o 
   6  12   2       42.24       30.71     18.13 o 
   7  12   2       43.55       20.43      9.22 o 
   8  12   2      333.62      346.82     25.32 o 
   9  12   2     1766.90     1830.52     51.87 o 
  10  12   2     1017.85      989.45     69.72 o 
  11  12   2      137.12      122.34     32.76 o 
 -12  13   2      270.28      330.32     67.90 o 
 -11  13   2       62.12       47.93     18.73 o 
 -10  13   2      127.95      145.13     24.60 o 
  -9  13   2        1.36       -1.10      7.51 o 
  -8  13   2       22.32       29.27      9.57 o 
  -7  13   2      318.76      261.04     21.63 o 
  -6  13   2     1912.18     1870.01     63.90 o 
  -5  13   2     2852.55     2816.52     47.81 o 
  -4  13   2     1697.62     1690.94     47.81 o 
  -3  13   2        2.40        1.45      5.50 o 
  -2  13   2      655.41      701.67     45.36 o 
  -1  13   2     3194.37     3228.11     75.88 o 
   0  13   2     1715.88     1525.35     51.80 o 
   1  13   2     6160.62     6056.09    149.39 o 
   2  13   2       20.37       72.94     13.96 o 
   3  13   2       51.85       51.99     10.63 o 
   4  13   2     1014.94     1002.88     25.51 o 
   5  13   2     2562.61     2490.00     46.03 o 
   6  13   2     3188.08     3030.66     65.84 o 
   7  13   2      238.09      243.77     18.84 o 
   8  13   2     2713.83     2654.54     63.87 o 
   9  13   2       37.74       37.67     12.23 o 
  10  13   2      173.06      153.07     18.29 o 
  11  13   2      628.67      638.29     49.90 o 
 -12  14   2        0.67       -9.42     15.51 o 
 -11  14   2      114.57      113.84     23.36 o 
 -10  14   2        2.88       -9.00      8.37 o 
  -9  14   2      600.24      573.55     34.50 o 
  -8  14   2      851.48      812.38     31.26 o 
  -7  14   2       65.74       64.98     11.95 o 
  -6  14   2       48.75       48.51     10.26 o 
  -5  14   2      252.85      273.96     13.56 o 
  -4  14   2      242.08      217.62     11.89 o 
  -3  14   2     1140.78     1282.78     36.32 o 
  -2  14   2     2979.63     3026.05     74.60 o 
  -1  14   2        9.02        7.22      8.12 o 
   0  14   2       78.01      101.24     21.00 o 
   1  14   2      633.02      807.26     28.19 o 
   2  14   2      217.24      315.53     18.25 o 
   3  14   2      225.82      209.89     12.40 o 
   4  14   2       10.61       22.53      6.26 o 
   5  14   2      128.71      117.41     10.88 o 
   6  14   2      147.13      140.17     15.41 o 
   7  14   2      339.43      332.54     21.70 o 
   8  14   2        7.84       11.40      9.91 o 
   9  14   2        0.91        3.26     10.04 o 
  10  14   2       64.30       67.51     14.95 o 
  11  14   2      134.87      146.95     29.22 o 
 -12  15   2      287.28      332.24     75.88 o 
 -11  15   2      234.03      229.46     35.56 o 
 -10  15   2       52.20       40.14     11.99 o 
  -9  15   2       23.79        5.62      8.85 o 
  -8  15   2     1520.86     1609.29     46.52 o 
  -7  15   2      731.77      723.02     29.07 o 
  -6  15   2     1970.91     2077.94     70.54 o 
  -5  15   2     1366.88     1367.02     39.53 o 
  -4  15   2       43.37       35.48      7.56 o 
  -3  15   2        2.09        8.57      6.61 o 
  -2  15   2     1230.42     1214.07     91.57 o 
  -1  15   2     2065.50     2016.57     50.46 o 
   0  15   2     3308.81     3434.00     74.34 o 
   1  15   2     3299.09     3492.23     75.43 o 
   2  15   2     2193.36     2197.30     76.02 o 
   3  15   2      738.71      781.16     27.12 o 
   4  15   2      244.71      245.22     19.06 o 
   5  15   2     3757.95     3733.95     77.56 o 
   6  15   2     2120.72     2052.45     52.57 o 
   7  15   2       42.27       38.02     16.22 o 
   8  15   2      120.01      110.13     25.13 o 
   9  15   2        4.57        1.30      9.66 o 
  10  15   2        0.89       -1.61      9.70 o 
 -11  16   2       50.84       24.02     17.90 o 
 -10  16   2        1.24        8.87     10.12 o 
  -9  16   2        0.60        2.48      9.31 o 
  -8  16   2       41.24       23.32     10.62 o 
  -7  16   2       84.73       70.67     12.25 o 
  -6  16   2      398.14      418.59     58.29 o 
  -5  16   2      172.88      146.32     15.04 o 
  -4  16   2        3.55        8.75      7.85 o 
  -3  16   2        2.23        1.34     14.42 o 
  -2  16   2     3478.85     3511.84     75.86 o 
  -1  16   2        0.19        1.34      5.31 o 
   0  16   2      575.73      594.49     28.14 o 
   1  16   2      177.25      185.39     15.34 o 
   2  16   2     1759.72     1897.85     56.84 o 
   3  16   2      466.52      483.82     18.46 o 
   4  16   2      313.91      278.21     15.27 o 
   5  16   2      189.29      153.15     12.46 o 
   6  16   2       34.16       35.32     10.95 o 
   7  16   2       65.37       58.66     12.93 o 
   8  16   2       54.73       57.89     12.87 o 
   9  16   2        0.85        4.77      8.20 o 
  10  16   2        3.46       -1.44     10.36 o 
 -11  17   2      456.98      493.38     63.70 o 
 -10  17   2      256.13      209.02     20.58 o 
  -9  17   2      458.55      362.87     24.58 o 
  -8  17   2      208.41      224.53     28.44 o 
  -7  17   2      769.54      672.31     30.63 o 
  -6  17   2     1145.45     1128.87     37.84 o 
  -5  17   2       10.65        5.33      8.71 o 
  -4  17   2      455.39      489.88     23.44 o 
  -3  17   2      512.34      485.66     35.84 o 
  -2  17   2       78.53      102.58     13.02 o 
  -1  17   2     1065.80     1038.67     34.56 o 
   0  17   2     1560.60     1451.93     60.14 o 
   1  17   2      338.99      372.28     21.28 o 
   2  17   2      222.28      238.72     17.70 o 
   3  17   2        1.38        2.56      8.79 o 
   4  17   2      497.83      477.34     24.11 o 
   5  17   2     1398.46     1304.19     40.70 o 
   6  17   2      235.12      221.37     19.50 o 
   7  17   2      783.98      748.79     32.38 o 
   8  17   2     1240.39     1169.99     37.94 o 
   9  17   2       91.35       68.03     14.92 o 
  10  17   2      183.19      192.01     21.55 o 
 -11  18   2        6.71       -1.27     20.02 o 
 -10  18   2      581.47      613.37     44.85 o 
  -9  18   2      368.95      393.85     25.69 o 
  -8  18   2      451.06      442.71     26.04 o 
  -7  18   2      128.73      133.51     20.67 o 
  -6  18   2      146.87      131.09     15.69 o 
  -5  18   2      199.54      188.18     20.48 o 
  -4  18   2      907.70      880.16     60.76 o 
  -3  18   2        5.77        0.11      7.52 o 
  -2  18   2      801.05      859.90     35.70 o 
  -1  18   2       73.26       43.95     10.27 o 
   0  18   2       37.72       30.08      9.59 o 
   1  18   2       18.92       13.99      8.18 o 
   2  18   2      923.93      911.26     34.24 o 
   3  18   2     2049.03     2091.57     56.22 o 
   4  18   2      725.26      707.31     24.04 o 
   5  18   2      135.59      158.78     16.87 o 
   6  18   2       11.95       -0.33      8.97 o 
   7  18   2      260.49      241.70     19.60 o 
   8  18   2      135.65      114.13     33.62 o 
   9  18   2      117.77      119.53     18.38 o 
 -10  19   2        5.58       15.62     11.62 o 
  -9  19   2        1.10      -10.78      9.12 o 
  -8  19   2        1.96       -6.24      7.84 o 
  -7  19   2      386.57      398.95     25.39 o 
  -6  19   2      142.54      146.86     16.82 o 
  -5  19   2       23.78       30.80     12.24 o 
  -4  19   2      606.13      594.22     34.30 o 
  -3  19   2        3.30       -4.18      8.37 o 
  -2  19   2     1056.65     1069.85     37.28 o 
  -1  19   2      393.80      423.90     28.00 o 
   0  19   2     1481.56     1458.34    139.17 o 
   1  19   2      289.32      243.43     18.78 o 
   2  19   2      582.57      550.25     26.53 o 
   3  19   2        6.23        4.65      7.37 o 
   4  19   2       91.81       74.40     10.06 o 
   5  19   2       17.19       16.35      8.04 o 
   6  19   2      226.14      219.71     20.41 o 
   7  19   2      328.12      366.83     25.49 o 
   8  19   2       53.12       70.14     14.48 o 
   9  19   2        5.55        7.45     11.18 o 
 -10  20   2       57.60       77.64     16.27 o 
  -9  20   2      215.23      227.14     22.30 o 
  -8  20   2      269.53      241.56     21.97 o 
  -7  20   2      548.09      549.80     29.51 o 
  -6  20   2      179.98      162.97     21.06 o 
  -5  20   2      415.53      409.97     29.63 o 
  -4  20   2      295.02      285.13     20.25 o 
  -3  20   2      423.92      418.70     37.24 o 
  -2  20   2      315.26      266.51     19.75 o 
  -1  20   2      161.59      166.28     30.80 o 
   0  20   2      203.58      224.76     30.94 o 
   1  20   2       16.34        5.36     10.78 o 
   2  20   2      175.71      189.23     17.97 o 
   3  20   2      391.60      424.05     49.42 o 
   4  20   2       13.15       25.86      8.94 o 
   5  20   2      104.96       97.13     15.06 o 
   6  20   2       50.43       34.40     12.40 o 
   7  20   2       47.40       62.26     23.19 o 
   8  20   2        2.72       -3.42     10.80 o 
   9  20   2        3.45       -7.69     13.16 o 
  -9  21   2      138.84       91.40     16.88 o 
  -8  21   2       27.43       29.17     12.29 o 
  -7  21   2      157.20      189.37     20.42 o 
  -6  21   2     1892.33     1970.16     67.41 o 
  -5  21   2      285.45      288.35     53.90 o 
  -4  21   2       58.92       67.89     39.90 o 
  -3  21   2      666.79      645.52     54.46 o 
  -2  21   2     1040.82      986.01     36.72 o 
  -1  21   2     1260.93     1207.31     41.55 o 
   0  21   2      248.35      268.28     35.84 o 
   1  21   2       27.34       22.70     10.78 o 
   2  21   2      208.94      177.30     26.88 o 
   3  21   2       20.50       28.95     19.46 o 
   4  21   2      778.40      666.94     35.13 o 
   5  21   2       65.96       45.95     17.36 o 
   6  21   2       13.16       17.83     10.92 o 
   7  21   2      370.51      425.12     28.62 o 
   8  21   2      112.62       84.37     18.30 o 
  -9  22   2       88.63       97.16     24.82 o 
  -8  22   2       35.14       33.02     13.27 o 
  -7  22   2        0.33        1.98     11.74 o 
  -6  22   2        2.39        1.61     15.40 o 
  -5  22   2      374.42      409.07     34.86 o 
  -4  22   2      137.19      165.77     27.72 o 
  -3  22   2     1106.36     1213.79     42.38 o 
  -2  22   2     2780.87     2743.31     69.88 o 
  -1  22   2     2443.04     2553.27     66.93 o 
   0  22   2      387.77      384.98     24.83 o 
   1  22   2      253.03      223.45     20.49 o 
   2  22   2        3.85        5.17      9.30 o 
   3  22   2      107.48      105.00     16.63 o 
   4  22   2      103.35       99.30     19.04 o 
   5  22   2      391.12      367.25     45.78 o 
   6  22   2        0.51       -1.22      9.97 o 
   7  22   2      251.74      231.83     23.32 o 
   8  22   2      664.75      680.53     36.89 o 
  -8  23   2       87.17       82.93     29.68 o 
  -7  23   2      578.15      540.08     62.02 o 
  -6  23   2      664.81      670.45    117.47 o 
  -5  23   2      667.91      697.26     40.14 o 
  -4  23   2      343.59      350.30     37.52 o 
  -3  23   2      139.81      141.95     17.66 o 
  -2  23   2      833.83      826.86     45.78 o 
  -1  23   2     2906.57     2795.80    150.51 o 
   0  23   2     1036.01     1138.83     42.30 o 
   1  23   2      513.77      453.56     50.54 o 
   2  23   2      387.41      356.03     25.34 o 
   3  23   2       59.47       72.64     15.50 o 
   4  23   2       47.28       81.34     17.66 o 
   5  23   2      450.58      450.99     34.33 o 
   6  23   2      575.47      629.93     41.09 o 
   7  23   2      545.42      527.97     38.07 o 
  -7  24   2        0.81        4.03     12.82 o 
  -6  24   2        2.18       -2.85     11.96 o 
  -5  24   2      321.12      331.57     30.43 o 
  -4  24   2       20.03        8.96     15.12 o 
  -3  24   2        2.52        2.97      9.80 o 
  -2  24   2        2.68        8.28     10.38 o 
  -1  24   2       62.27       54.84     13.54 o 
   0  24   2       11.58        8.22     11.44 o 
   1  24   2      235.04      198.46     48.72 o 
   2  24   2      122.79      124.61     18.21 o 
   3  24   2       43.81       36.69     25.34 o 
   4  24   2       66.96       30.44     15.33 o 
   5  24   2        4.24       -0.80     14.03 o 
   6  24   2        0.17       -0.51     13.38 o 
  -7  25   2      311.18      286.20     30.56 o 
  -6  25   2      355.01      339.84     43.12 o 
  -5  25   2      192.75      206.89     47.88 o 
  -4  25   2       27.93       30.80     17.64 o 
  -3  25   2        8.82       -6.90     14.42 o 
  -2  25   2        2.08       15.37     11.63 o 
  -1  25   2      423.98      443.74     86.94 o 
   0  25   2     2675.88     2536.42    183.55 o 
   1  25   2     1791.65     1731.04     78.40 o 
   2  25   2       23.27       15.47     13.23 o 
   3  25   2      117.27      101.32     18.60 o 
   4  25   2      247.44      348.02     47.18 o 
   5  25   2     1342.80     1457.18     61.93 o 
  -6  26   2       29.79       19.61     15.02 o 
  -5  26   2       15.53       27.15     15.74 o 
  -4  26   2      118.10      141.13     29.12 o 
  -3  26   2       27.94       25.97     12.60 o 
  -2  26   2       61.35       63.08     15.34 o 
  -1  26   2      178.15      140.90     27.58 o 
   0  26   2       52.50       62.61     15.43 o 
   1  26   2       21.00       22.42     11.95 o 
   2  26   2      225.83      249.05     25.34 o 
   3  26   2       65.72       40.84     15.24 o 
   4  26   2      402.99      295.24     30.76 o 
   5  26   2       23.33       19.86     19.46 o 
  -5  27   2       97.27      116.57     22.71 o 
  -4  27   2      267.16      238.01     34.44 o 
  -3  27   2        0.84        2.80     15.96 o 
  -2  27   2      890.12      934.65     44.66 o 
  -1  27   2      267.05      289.81     25.23 o 
   0  27   2      583.87      618.91     34.12 o 
   1  27   2      135.79      135.07     20.24 o 
   2  27   2        1.44        7.48     12.18 o 
   3  27   2       16.64       13.72     17.92 o 
  -3  28   2      984.74     1006.94     64.68 o 
  -2  28   2      579.37      606.96     79.10 o 
  -1  28   2       14.49       14.88     12.77 o 
   0  28   2        2.54        4.50     12.28 o 
   1  28   2       32.59       50.63     16.94 o 
   2  28   2       28.85        8.26     13.08 o 
 -14   1   3      450.86      534.82     46.82 o 
 -13   1   3      453.03      517.21     50.26 o 
 -12   1   3      218.40      212.71     21.69 o 
 -11   1   3       68.23       64.74     11.54 o 
 -10   1   3        8.06        5.64      7.16 o 
  -9   1   3      566.88      542.72     21.04 o 
  -8   1   3       61.99       53.68      8.07 o 
  -7   1   3     1746.95     1587.05     27.83 o 
  -6   1   3     9938.00     9521.63     98.74 o 
  -5   1   3     1274.13     1196.49     18.41 o 
  -4   1   3      368.86      402.41     12.48 o 
  -3   1   3     9405.73     8975.17     90.61 o 
  -2   1   3     1524.14     1356.46     17.89 o 
  -1   1   3      553.81      654.67     14.58 o 
   0   1   3     5054.81     4602.53     74.58 o 
   1   1   3     2084.17     2056.42     41.23 o 
   2   1   3      504.24      388.68     11.61 o 
   3   1   3    45424.09    47197.45    781.54 o 
   4   1   3    17155.14    17253.77    211.56 o 
   5   1   3      478.30      406.08     18.25 o 
   6   1   3      329.65      363.48     19.28 o 
   7   1   3        2.29        6.03      5.46 o 
   8   1   3      704.72      647.31     37.60 o 
   9   1   3      950.44     1077.05    129.79 o 
  10   1   3      454.65      438.78     38.11 o 
  11   1   3      443.81      428.38     40.78 o 
  12   1   3      906.43      948.72     59.18 o 
 -14   2   3       10.52        3.38     17.50 o 
 -13   2   3       72.47       74.30     20.97 o 
 -12   2   3      188.70      200.49     21.75 o 
 -11   2   3      134.29      131.32     15.72 o 
 -10   2   3      213.84      243.01     16.52 o 
  -9   2   3      410.02      411.75     22.16 o 
  -8   2   3        3.71        4.67      6.22 o 
  -7   2   3     2432.00     2598.84     43.69 o 
  -6   2   3     3755.83     4002.02     46.85 o 
  -5   2   3     2641.49     2488.61     31.40 o 
  -4   2   3     1531.85     1478.57     20.79 o 
  -3   2   3     1881.36     1897.81     24.18 o 
  -2   2   3     2960.54     2758.30     31.62 o 
  -1   2   3     1175.52     1116.74     35.85 o 
   0   2   3     1103.79     1107.33     15.77 o 
   1   2   3     4474.52     4292.62     51.58 o 
   2   2   3      376.57      274.32     12.00 o 
   3   2   3    28202.13    29108.74    344.13 o 
   4   2   3       63.28       74.96      8.19 o 
   5   2   3      143.21      127.67     15.52 o 
   6   2   3     2185.69     2308.63     62.64 o 
   7   2   3     1078.96     1035.51     25.68 o 
   8   2   3      216.18      210.94     16.05 o 
   9   2   3      143.98      117.28     21.80 o 
  10   2   3       80.43       75.10     19.18 o 
  11   2   3      259.93      191.06     33.46 o 
  12   2   3       50.65       48.34     28.14 o 
 -14   3   3       52.68       71.32     26.88 o 
 -13   3   3       47.02       35.07     14.34 o 
 -12   3   3       84.58      112.87     17.68 o 
 -11   3   3      124.53      135.49     22.96 o 
 -10   3   3      163.84      152.36     27.65 o 
  -9   3   3      133.70      111.83     13.58 o 
  -8   3   3     1616.79     1722.70     44.25 o 
  -7   3   3       52.64       49.57      6.33 o 
  -6   3   3     1199.90     1090.42     18.78 o 
  -5   3   3      887.36     1008.64     17.77 o 
  -4   3   3      580.44      664.78     12.47 o 
  -3   3   3      674.60      692.50     12.26 o 
  -2   3   3       52.60      127.89      4.78 o 
  -1   3   3     9543.70     9308.19    266.95 o 
   0   3   3       32.62       79.22      4.00 o 
   1   3   3        1.59        4.49      2.13 o 
   2   3   3     4109.17     4170.73     58.58 o 
   3   3   3     2218.19     2372.16     47.05 o 
   4   3   3      456.82      717.28     22.39 o 
   5   3   3     1403.68     1391.02     29.19 o 
   6   3   3      348.71      400.13     20.33 o 
   7   3   3      184.92      199.78     12.69 o 
   8   3   3      478.18      494.23     23.20 o 
   9   3   3     1106.62     1073.27     52.45 o 
  10   3   3      465.93      448.81     39.00 o 
  11   3   3      849.91      921.73     72.94 o 
  12   3   3       87.31      120.58     36.96 o 
 -14   4   3       54.46       81.37     24.45 o 
 -13   4   3      161.32      183.61     23.10 o 
 -12   4   3      876.17      928.97     51.71 o 
 -11   4   3     1250.99     1248.85     56.60 o 
 -10   4   3      269.56      265.34     19.89 o 
  -9   4   3      794.86      918.03     32.46 o 
  -8   4   3        0.37       -2.88      4.16 o 
  -7   4   3        1.16        0.46      3.93 o 
  -6   4   3     7871.51     7804.62    127.77 o 
  -5   4   3    38770.28    38552.59    463.31 o 
  -4   4   3    23769.94    23970.30    253.08 o 
  -3   4   3      523.35      582.99     12.12 o 
  -2   4   3       92.37      137.21      6.08 o 
  -1   4   3      724.91      687.58     15.16 o 
   0   4   3      960.30      972.58     18.18 o 
   1   4   3     3290.25     2999.24     38.61 o 
   2   4   3    14215.65    13884.13    170.24 o 
   3   4   3     4266.16     4207.91     60.99 o 
   4   4   3       13.32       22.89      4.99 o 
   5   4   3      312.24      288.51     12.75 o 
   6   4   3        6.33        4.60      4.65 o 
   7   4   3      222.51      239.50     13.05 o 
   8   4   3       10.13        2.91      7.54 o 
   9   4   3      768.10      889.52     48.05 o 
  10   4   3      255.64      272.94     32.46 o 
  11   4   3       16.85       53.92     20.68 o 
  12   4   3      372.83      357.28     41.95 o 
 -14   5   3       91.42       64.72     18.05 o 
 -13   5   3      255.44      227.62     32.25 o 
 -12   5   3       82.39       59.77     25.76 o 
 -11   5   3      118.41      124.93     47.04 o 
 -10   5   3      268.31      299.76     28.41 o 
  -9   5   3       61.13       36.28     18.90 o 
  -8   5   3     1176.29     1201.46     43.65 o 
  -7   5   3      330.36      305.33     13.03 o 
  -6   5   3       12.18       13.99      4.31 o 
  -5   5   3      440.75      540.68     18.82 o 
  -4   5   3      133.55      118.32      6.01 o 
  -3   5   3     2975.23     2817.03     44.26 o 
  -2   5   3      269.60      200.91      8.08 o 
  -1   5   3       34.79       62.55      5.62 o 
   0   5   3     3243.60     2976.70     45.35 o 
   1   5   3      462.64      444.87     10.70 o 
   2   5   3       19.21       15.94      3.19 o 
   3   5   3     1115.21      988.30     22.13 o 
   4   5   3       34.89       28.96      7.96 o 
   5   5   3      137.66      147.22     11.56 o 
   6   5   3      177.48      185.10     11.38 o 
   7   5   3      151.61      110.02     12.61 o 
   8   5   3      419.17      421.16     25.93 o 
   9   5   3        0.14        6.19     12.36 o 
  10   5   3       14.92       15.65     15.43 o 
  11   5   3       76.77       38.40     27.58 o 
  12   5   3      110.33      113.12     39.34 o 
 -14   6   3        1.00        7.13     18.12 o 
 -13   6   3       54.90       67.76     29.26 o 
 -12   6   3      836.84      851.65     77.14 o 
 -11   6   3     1091.45     1187.12     55.84 o 
 -10   6   3      438.99      418.64     32.47 o 
  -9   6   3      786.98      781.54     29.78 o 
  -8   6   3       60.52       54.92      7.42 o 
  -7   6   3     1526.27     1559.91     32.12 o 
  -6   6   3    14103.84    14032.68    177.41 o 
  -5   6   3     4855.54     4769.38     96.79 o 
  -4   6   3     1982.04     1772.19     28.20 o 
  -3   6   3      741.03      736.64     24.95 o 
  -2   6   3     2527.13     2642.76     48.97 o 
  -1   6   3     2850.06     2697.41     45.36 o 
   0   6   3      973.65      941.32     18.43 o 
   1   6   3     1559.55     2046.81     38.34 o 
   2   6   3     6585.77     6417.31     84.87 o 
   3   6   3     2036.70     2011.65     42.21 o 
   4   6   3        3.67        8.15      4.12 o 
   5   6   3       82.42       95.38     11.80 o 
   6   6   3       48.52       53.93     10.19 o 
   7   6   3      485.70      462.59     21.84 o 
   8   6   3     2720.71     2863.36     63.84 o 
   9   6   3       23.06       18.63     14.04 o 
  10   6   3      336.75      422.33     39.20 o 
  11   6   3        0.40       -4.70     15.31 o 
  12   6   3      312.98      300.75     73.78 o 
 -13   7   3      476.00      501.76     43.46 o 
 -12   7   3       66.92       45.46     18.16 o 
 -11   7   3       52.00       29.59     14.71 o 
 -10   7   3      208.14      187.52     24.27 o 
  -9   7   3       70.71       74.19     11.68 o 
  -8   7   3      753.88      684.63     23.44 o 
  -7   7   3      390.76      426.77     15.79 o 
  -6   7   3     2975.98     3003.83     49.33 o 
  -5   7   3     6901.80     7055.85     82.75 o 
  -4   7   3     2582.10     2578.83     35.70 o 
  -3   7   3      194.83      161.10      6.95 o 
  -2   7   3      142.64      132.08      9.61 o 
  -1   7   3      890.61     1225.32     31.15 o 
   0   7   3        7.32        2.22      5.41 o 
   1   7   3       60.89       63.13      4.86 o 
   2   7   3     4689.34     4860.08     59.40 o 
   3   7   3     1895.26     1734.38     32.37 o 
   4   7   3     2361.48     2366.34     54.76 o 
   5   7   3       13.09        8.09      4.74 o 
   6   7   3      323.18      288.60     14.11 o 
   7   7   3       93.18       84.45     13.70 o 
   8   7   3      166.64      158.38     17.58 o 
   9   7   3     3335.63     3439.85     75.37 o 
  10   7   3     2265.34     2261.70     85.43 o 
  11   7   3     1745.33     1885.23    107.25 o 
  12   7   3       28.32       21.92     18.45 o 
 -13   8   3       33.70       16.35     16.83 o 
 -12   8   3       42.66       36.91     25.76 o 
 -11   8   3      169.30      151.28     24.47 o 
 -10   8   3      463.85      506.83     35.54 o 
  -9   8   3        0.48       -7.40      9.13 o 
  -8   8   3       23.14       18.02      6.13 o 
  -7   8   3      454.81      502.04     22.07 o 
  -6   8   3     1986.72     1964.55     37.33 o 
  -5   8   3        7.89        3.95      3.90 o 
  -4   8   3     3543.74     3591.84    100.73 o 
  -3   8   3       37.91       39.90      6.71 o 
  -2   8   3        4.51       14.89      6.30 o 
  -1   8   3       41.11       48.09      9.38 o 
   0   8   3    13520.53    13816.83    311.65 o 
   1   8   3      632.45      506.91     13.29 o 
   2   8   3      127.57       87.27      5.65 o 
   3   8   3       17.82       30.32      5.26 o 
   4   8   3       50.70       50.47      6.76 o 
   5   8   3        3.50       -2.64      4.32 o 
   6   8   3     1056.03     1116.35     27.89 o 
   7   8   3      892.79      921.03     31.18 o 
   8   8   3     1781.24     1841.73     48.95 o 
   9   8   3        0.60      -11.70      7.80 o 
  10   8   3      192.00      236.68     32.07 o 
  11   8   3        4.73       -0.01     16.49 o 
 -13   9   3      690.01      703.80     50.43 o 
 -12   9   3      268.19      244.72     48.44 o 
 -11   9   3       19.03        7.34     12.98 o 
 -10   9   3      338.58      264.41     27.70 o 
  -9   9   3      442.77      499.20     23.09 o 
  -8   9   3      116.77      157.37     18.55 o 
  -7   9   3     1173.37     1158.96     28.62 o 
  -6   9   3      277.39      290.41     13.33 o 
  -5   9   3     1330.90     1268.60     22.60 o 
  -4   9   3      618.02      707.24     20.27 o 
  -3   9   3     7197.23     7234.61    154.43 o 
  -2   9   3     4844.86     4887.17    230.31 o 
  -1   9   3      896.99      749.52     29.40 o 
   0   9   3      946.49     1266.66     71.68 o 
   1   9   3      756.33      826.46     25.34 o 
   2   9   3     1645.38     1833.69     37.57 o 
   3   9   3     2583.93     2441.32     42.20 o 
   4   9   3     8563.69     8380.78    113.24 o 
   5   9   3     3028.02     3059.66     52.22 o 
   6   9   3      331.43      292.83     14.76 o 
   7   9   3     3545.87     3530.11     73.18 o 
   8   9   3      476.56      473.18     24.60 o 
   9   9   3      118.94      106.07     15.56 o 
  10   9   3     1422.73     1486.46    154.01 o 
  11   9   3     1318.19     1360.55    148.97 o 
 -13  10   3        4.15        5.91     16.58 o 
 -12  10   3       59.66       32.66     17.08 o 
 -11  10   3       21.43       26.63     14.26 o 
 -10  10   3      209.24      171.89     24.12 o 
  -9  10   3      296.06      343.53     27.34 o 
  -8  10   3      245.44      237.18     16.71 o 
  -7  10   3      375.63      412.22     28.86 o 
  -6  10   3     1014.30      992.59     25.05 o 
  -5  10   3      359.83      367.78     11.52 o 
  -4  10   3     6772.12     6939.11    106.94 o 
  -3  10   3     1103.04     1325.55     34.05 o 
  -2  10   3       80.65      188.04     90.45 o 
  -1  10   3       69.25       75.61      8.85 o 
   0  10   3     1328.26     1550.73     57.68 o 
   1  10   3     2342.47     2605.46     40.76 o 
   2  10   3     4452.68     4768.39     76.00 o 
   3  10   3      243.66      300.19     13.78 o 
   4  10   3       48.66       32.91      6.26 o 
   5  10   3      185.48      218.11     12.85 o 
   6  10   3       55.03       42.96      8.08 o 
   7  10   3       35.27       38.33     10.40 o 
   8  10   3       32.40       35.79     10.48 o 
   9  10   3      561.42      531.88     27.64 o 
  10  10   3      779.75      779.82     48.70 o 
  11  10   3       62.21       54.35     21.84 o 
 -13  11   3      126.30      132.99     27.81 o 
 -12  11   3        4.53        5.18     20.02 o 
 -11  11   3        7.56        0.19     12.40 o 
 -10  11   3      230.04      229.47     27.62 o 
  -9  11   3      451.41      424.13     22.61 o 
  -8  11   3      184.07      171.66     15.17 o 
  -7  11   3     1152.87     1032.83     26.89 o 
  -6  11   3      883.07      839.25     23.21 o 
  -5  11   3     2291.91     2301.63     35.36 o 
  -4  11   3     1533.28     1535.78     46.52 o 
  -3  11   3     3319.33     3478.60     88.34 o 
  -2  11   3     2367.54     2456.00    106.41 o 
  -1  11   3     8248.51     8037.16    292.48 o 
   0  11   3    10729.29    11662.32    324.54 o 
   1  11   3      616.33      698.72     19.75 o 
   2  11   3       47.38       93.42      6.38 o 
   3  11   3     9136.18     8524.56    141.94 o 
   4  11   3     4855.97     4767.82     72.44 o 
   5  11   3     5354.62     5334.54     80.65 o 
   6  11   3      135.76      128.08     13.99 o 
   7  11   3      482.87      465.62     24.13 o 
   8  11   3        1.02       -0.08      8.59 o 
   9  11   3      630.15      624.54     29.79 o 
  10  11   3      173.52      193.41     30.09 o 
  11  11   3      199.30      170.28     29.86 o 
 -13  12   3       49.21       49.35     21.27 o 
 -12  12   3      357.70      398.99     38.97 o 
 -11  12   3      157.49      172.96     26.53 o 
 -10  12   3      365.37      335.42     31.97 o 
  -9  12   3       95.91      107.19     13.78 o 
  -8  12   3      543.48      562.84     24.97 o 
  -7  12   3      195.92      195.59     15.99 o 
  -6  12   3      409.24      390.06     16.16 o 
  -5  12   3     1916.34     1950.09     43.45 o 
  -4  12   3     5075.68     5120.87    133.94 o 
  -3  12   3     1299.93     1354.51     51.38 o 
  -2  12   3       16.98       14.04      6.18 o 
  -1  12   3       92.59      116.87     11.35 o 
   0  12   3     3948.14     4244.48    117.89 o 
   1  12   3      853.85      742.58     42.42 o 
   2  12   3     2572.80     2527.73     50.06 o 
   3  12   3     5540.50     5298.32     78.56 o 
   4  12   3        0.04       -0.94      4.66 o 
   5  12   3       43.82       33.59      7.37 o 
   6  12   3       27.35       20.21      8.92 o 
   7  12   3     2325.91     2331.94     57.01 o 
   8  12   3       10.63        2.34      9.59 o 
   9  12   3        3.53       11.00     12.72 o 
  10  12   3        1.32       -3.32     13.36 o 
  11  12   3       49.31       37.61     19.24 o 
 -12  13   3      339.29      300.45     46.90 o 
 -11  13   3       17.32       10.29     13.95 o 
 -10  13   3       21.13       19.29     14.73 o 
  -9  13   3      113.09      129.89     15.38 o 
  -8  13   3      833.50      767.82     63.22 o 
  -7  13   3      309.85      307.39     23.91 o 
  -6  13   3       47.12       54.26     16.05 o 
  -5  13   3      185.44      194.45     11.15 o 
  -4  13   3       12.40        9.74      5.19 o 
  -3  13   3      105.53       99.24     10.68 o 
  -2  13   3       45.62       21.70      7.13 o 
  -1  13   3      593.52      501.62     34.30 o 
   0  13   3      336.30      375.88     36.96 o 
   1  13   3     2300.83     2250.11     54.25 o 
   2  13   3      228.01      248.81     25.84 o 
   3  13   3      457.06      429.67     16.82 o 
   4  13   3     1294.58     1281.16     30.47 o 
   5  13   3       48.39       36.03      7.58 o 
   6  13   3        8.52        1.69      7.62 o 
   7  13   3     1841.90     1737.96     48.19 o 
   8  13   3      484.12      468.29     26.30 o 
   9  13   3       41.14        8.70     10.82 o 
  10  13   3       83.70       72.38     15.52 o 
 -12  14   3      527.38      500.86     43.75 o 
 -11  14   3      579.58      584.10     43.65 o 
 -10  14   3      281.11      293.43     31.85 o 
  -9  14   3      162.05      161.66     16.87 o 
  -8  14   3       20.47       18.28      9.29 o 
  -7  14   3       29.68       42.60     10.31 o 
  -6  14   3     1761.78     1704.04     45.33 o 
  -5  14   3     1010.54     1030.42     28.33 o 
  -4  14   3     1762.39     1641.59     93.39 o 
  -3  14   3     1947.40     2054.21     50.54 o 
  -2  14   3      201.37      180.89     20.58 o 
  -1  14   3      401.90      384.43     22.68 o 
   0  14   3      165.76      129.95     31.22 o 
   1  14   3     2603.23     2449.75     58.60 o 
   2  14   3     3008.76     2705.33     53.99 o 
   3  14   3     2599.78     2600.59     87.38 o 
   4  14   3      462.82      501.48     20.41 o 
   5  14   3      707.98      687.22     22.61 o 
   6  14   3      911.37      856.91     31.97 o 
   7  14   3     1542.02     1578.30     46.26 o 
   8  14   3      827.04      796.48     33.48 o 
   9  14   3      276.36      311.86     23.95 o 
  10  14   3        6.27       14.11     12.07 o 
 -12  15   3       98.97      107.75     29.40 o 
 -11  15   3      366.39      341.78     36.12 o 
 -10  15   3       40.16       53.25     12.79 o 
  -9  15   3        2.69        6.58      8.70 o 
  -8  15   3      164.87      164.09     21.58 o 
  -7  15   3      182.74      186.13     17.12 o 
  -6  15   3      272.09      294.26     19.77 o 
  -5  15   3      176.86      166.13     20.77 o 
  -4  15   3       41.07       47.97     11.06 o 
  -3  15   3      627.74      724.16     38.22 o 
  -2  15   3     1178.36     1243.31     89.75 o 
  -1  15   3     1671.15     1722.57     92.27 o 
   0  15   3      224.20      257.73     19.18 o 
   1  15   3     1075.28     1154.42     97.17 o 
   2  15   3      464.17      480.18     69.02 o 
   3  15   3      634.65      682.86     22.05 o 
   4  15   3      645.77      654.91     25.06 o 
   5  15   3      925.46      885.85     31.85 o 
   6  15   3       51.44       38.38     10.69 o 
   7  15   3        8.42       11.53      9.64 o 
   8  15   3        2.10       -1.60      9.30 o 
   9  15   3      132.88      140.85     22.17 o 
  10  15   3       82.07       58.19     27.64 o 
 -11  16   3      137.03      130.89     48.72 o 
 -10  16   3      363.14      319.68     23.83 o 
  -9  16   3      299.15      287.47     22.35 o 
  -8  16   3      139.36      132.70     15.73 o 
  -7  16   3      501.17      455.19     24.91 o 
  -6  16   3      385.97      370.90     22.39 o 
  -5  16   3     3259.23     3232.99    263.35 o 
  -4  16   3      378.82      362.32     24.50 o 
  -3  16   3        7.68       24.19     12.32 o 
  -2  16   3       27.21       12.13      8.20 o 
  -1  16   3      302.85      374.07     39.90 o 
   0  16   3     1045.72     1078.96     35.78 o 
   1  16   3     2661.34     2764.48     66.02 o 
   2  16   3      970.62      915.10     33.36 o 
   3  16   3      222.40      204.94     16.81 o 
   4  16   3       35.77       27.48      7.84 o 
   5  16   3        3.74        5.07      6.78 o 
   6  16   3      588.58      601.69     27.99 o 
   7  16   3       68.46       66.78     13.28 o 
   8  16   3     1687.31     1757.86     52.25 o 
   9  16   3      719.95      707.02     34.51 o 
  10  16   3      123.82       76.72     16.81 o 
 -11  17   3        8.17        0.20     15.43 o 
 -10  17   3      174.84      207.48     20.93 o 
  -9  17   3       61.34       41.68     12.12 o 
  -8  17   3      340.69      329.51     23.25 o 
  -7  17   3      653.61      658.01     29.52 o 
  -6  17   3      479.93      483.79     36.68 o 
  -5  17   3      290.86      247.70     32.48 o 
  -4  17   3     2492.48     2557.19     61.91 o 
  -3  17   3     5072.50     4955.01     81.45 o 
  -2  17   3       28.11       23.18     13.58 o 
  -1  17   3      432.72      396.82     22.25 o 
   0  17   3      104.37      112.66     37.94 o 
   1  17   3      112.13       98.98     14.16 o 
   2  17   3       92.46       64.04     11.95 o 
   3  17   3     1980.57     1940.29     41.72 o 
   4  17   3     2422.39     2312.29     47.48 o 
   5  17   3      690.17      696.18     29.81 o 
   6  17   3      776.20      668.57     29.85 o 
   7  17   3       17.63        2.82     10.75 o 
   8  17   3       78.16       83.00     14.97 o 
   9  17   3      450.93      439.25     29.17 o 
 -11  18   3       11.22       12.11     16.61 o 
 -10  18   3      164.56      166.77     19.65 o 
  -9  18   3      189.13      192.61     32.02 o 
  -8  18   3      203.81      215.24     20.54 o 
  -7  18   3      424.07      394.50     24.97 o 
  -6  18   3      670.39      710.57     62.01 o 
  -5  18   3       62.23       69.48     15.27 o 
  -4  18   3     1608.19     1596.44     46.34 o 
  -3  18   3     3213.85     3200.58     74.02 o 
  -2  18   3      461.69      520.26     27.44 o 
  -1  18   3     1634.03     1720.50     49.47 o 
   0  18   3      308.08      330.40     21.77 o 
   1  18   3       18.20       17.69     10.92 o 
   2  18   3        6.61        7.04      9.66 o 
   3  18   3        7.86        7.43      7.68 o 
   4  18   3       27.38       20.23      7.68 o 
   5  18   3      387.85      387.26     24.23 o 
   6  18   3      546.22      530.07     28.47 o 
   7  18   3     1363.82     1327.90     46.94 o 
   8  18   3        0.70        0.14      9.98 o 
   9  18   3        0.42       -6.21     11.06 o 
 -10  19   3      287.96      343.68     26.27 o 
  -9  19   3      260.12      235.37     22.42 o 
  -8  19   3      394.91      425.57     41.10 o 
  -7  19   3     1402.13     1483.53     76.50 o 
  -6  19   3       51.93       46.43     14.71 o 
  -5  19   3      112.82      109.39     33.60 o 
  -4  19   3       31.15       34.97     10.69 o 
  -3  19   3     2941.98     2852.65     92.55 o 
  -2  19   3     1593.93     1663.20     48.84 o 
  -1  19   3      154.60      192.73     17.76 o 
   0  19   3      100.90       84.86     14.05 o 
   1  19   3        2.46        7.56      8.91 o 
   2  19   3      314.97      328.04     22.67 o 
   3  19   3      411.98      466.95     23.02 o 
   4  19   3      412.50      436.15     30.47 o 
   5  19   3       39.97       36.37     11.49 o 
   6  19   3      100.48      124.22     17.30 o 
   7  19   3      162.09      155.93     21.24 o 
   8  19   3      212.36      221.67     22.26 o 
 -10  20   3        1.27        2.46     12.33 o 
  -9  20   3       37.27       33.79     12.26 o 
  -8  20   3       37.80       51.98     13.49 o 
  -7  20   3       66.18       67.69     13.98 o 
  -6  20   3      197.84      170.81     22.30 o 
  -5  20   3      341.80      344.60     51.80 o 
  -4  20   3     3325.50     3336.81     78.10 o 
  -3  20   3      484.76      482.27     52.64 o 
  -2  20   3        0.03       -7.34     10.22 o 
  -1  20   3     1225.24     1183.55     41.06 o 
   0  20   3       21.19        6.57      9.39 o 
   1  20   3       56.77       65.86     13.59 o 
   2  20   3      127.20      129.40     17.12 o 
   3  20   3      102.43      106.83     14.07 o 
   4  20   3       75.63       67.40     12.90 o 
   5  20   3        4.89        2.97      9.54 o 
   6  20   3       60.11       57.01     13.61 o 
   7  20   3       12.95        0.41     10.93 o 
   8  20   3      159.48      176.38     17.89 o 
  -9  21   3      110.92       80.58     16.10 o 
  -8  21   3      530.28      542.29     46.88 o 
  -7  21   3       31.66       21.63     13.56 o 
  -6  21   3       25.27        2.72     11.48 o 
  -5  21   3        9.83        5.13     11.34 o 
  -4  21   3        2.98       10.95     11.34 o 
  -3  21   3      326.85      316.52     22.34 o 
  -2  21   3     2700.32     2790.17    105.71 o 
  -1  21   3     1222.82     1366.82     46.12 o 
   0  21   3     1204.69     1221.05     43.43 o 
   1  21   3      837.71      746.27     27.51 o 
   2  21   3       29.12       15.10     10.76 o 
   3  21   3      267.96      265.77     19.78 o 
   4  21   3      375.24      401.52     23.56 o 
   5  21   3      863.87      906.13     37.20 o 
   6  21   3      356.94      330.37     21.68 o 
   7  21   3       99.61       89.84     14.34 o 
  -9  22   3        8.91       13.54     12.52 o 
  -8  22   3       40.55       10.61     16.24 o 
  -7  22   3        1.19        6.31     12.48 o 
  -6  22   3      360.09      311.75     29.78 o 
  -5  22   3      849.15      903.98    133.43 o 
  -4  22   3      550.06      580.75     45.64 o 
  -3  22   3     1180.16     1135.29     41.36 o 
  -2  22   3      578.44      561.53     29.77 o 
  -1  22   3        3.70       -5.67      9.55 o 
   0  22   3       39.08       31.35     12.00 o 
   1  22   3     1584.53     1525.14     51.06 o 
   2  22   3     2110.27     2195.15     77.00 o 
   3  22   3     1664.81     1660.79     44.26 o 
   4  22   3       54.89       56.33     12.54 o 
   5  22   3       85.10       72.18     15.06 o 
   6  22   3      330.97      301.54     26.30 o 
   7  22   3       52.47       44.21     15.27 o 
  -8  23   3     1085.91     1187.02     93.67 o 
  -7  23   3        0.95        0.65     12.56 o 
  -6  23   3       18.48       12.04     13.41 o 
  -5  23   3       96.06       71.56     18.10 o 
  -4  23   3        6.53        1.96     13.72 o 
  -3  23   3       96.78       70.47     14.72 o 
  -2  23   3      851.54      854.89     36.92 o 
  -1  23   3     1871.73     1934.07    137.35 o 
   0  23   3      470.18      476.85     28.81 o 
   1  23   3        3.18       13.90     11.28 o 
   2  23   3      142.30      157.63     20.28 o 
   3  23   3       87.25      102.02     15.39 o 
   4  23   3       95.03       75.93     19.04 o 
   5  23   3      311.86      312.91     42.28 o 
   6  23   3      148.83      199.38     27.86 o 
  -7  24   3      170.83      134.03     37.80 o 
  -6  24   3       46.82       39.76     16.88 o 
  -5  24   3      124.66      106.99     20.50 o 
  -4  24   3      455.81      502.07     45.36 o 
  -3  24   3      244.66      230.18     47.46 o 
  -2  24   3      233.44      235.36     22.09 o 
  -1  24   3      427.99      434.64     75.88 o 
   0  24   3      398.30      406.94     43.96 o 
   1  24   3      967.16     1096.20     44.97 o 
   2  24   3      801.04      832.13     41.86 o 
   3  24   3        2.34        8.00     10.36 o 
   4  24   3      288.59      275.69     34.16 o 
   5  24   3       24.24       26.94     16.23 o 
   6  24   3      350.87      511.05     74.62 o 
  -7  25   3        4.78      -11.24     11.84 o 
  -6  25   3        0.48        8.75     14.35 o 
  -5  25   3        9.87       18.62     14.54 o 
  -4  25   3      105.83       78.96     22.96 o 
  -3  25   3       64.76       50.94     14.06 o 
  -2  25   3        0.59        1.17     10.76 o 
  -1  25   3      220.89      206.03     51.66 o 
   0  25   3        5.37       22.40     16.66 o 
   1  25   3      198.74      235.23     24.29 o 
   2  25   3      177.19      167.60     22.16 o 
   3  25   3        4.97       -3.54     10.13 o 
   4  25   3        0.48        1.43     14.44 o 
   5  25   3      167.50      130.90     25.16 o 
  -5  26   3      226.13      208.73     27.75 o 
  -4  26   3       93.02       59.08     22.12 o 
  -3  26   3      618.37      572.47    109.77 o 
  -2  26   3      103.21       64.24     16.24 o 
  -1  26   3      327.74      382.50     64.54 o 
   0  26   3      996.81     1170.30     47.28 o 
   1  26   3      471.93      553.41     40.32 o 
   2  26   3       14.51       19.45     22.82 o 
   3  26   3      105.92      112.94     18.16 o 
   4  26   3       97.05       92.46     22.93 o 
  -4  27   3      126.54       62.16     22.68 o 
  -3  27   3       81.16       79.24     25.48 o 
  -2  27   3      125.63      155.75     21.19 o 
  -1  27   3       95.38      144.26     20.86 o 
   0  27   3      458.68      562.83     38.22 o 
   1  27   3        1.24        4.40     17.08 o 
   2  27   3        0.37       -7.18     12.60 o 
  -2  28   3        2.48      -12.89     11.77 o 
  -1  28   3       23.18       20.55     14.27 o 
   0  28   3        0.75        6.97     13.39 o 
 -14   0   4      426.60      410.78     58.24 o 
 -13   0   4     1476.13     1645.93    100.81 o 
 -12   0   4      429.83      418.25     33.66 o 
 -11   0   4     1325.84     1283.73     52.82 o 
 -10   0   4      277.84      285.69     25.44 o 
  -9   0   4      712.54      666.23     33.69 o 
  -8   0   4     1532.87     1524.63     49.79 o 
  -7   0   4     5150.43     5283.23     86.57 o 
  -6   0   4    33924.82    33049.55    451.40 o 
  -5   0   4     6909.00     7316.69    110.73 o 
  -4   0   4     4253.62     4391.93     70.48 o 
  -3   0   4     4730.06     5195.69     83.23 o 
  -2   0   4     2390.75     2110.35     48.90 o 
  -1   0   4      277.18      287.95     25.48 o 
   0   0   4    13760.34    12740.43    179.50 o 
   1   0   4     6712.09     6414.02     97.10 o 
   2   0   4      774.72      753.80     29.26 o 
   3   0   4      648.72      645.30     25.33 o 
   4   0   4     3610.10     3453.96     78.02 o 
   5   0   4     4759.43     4574.10    134.69 o 
   6   0   4    10793.19    11442.51    213.81 o 
   7   0   4     1630.07     1648.41     51.52 o 
   8   0   4        3.96        8.68     16.80 o 
   9   0   4      672.52      642.64     57.96 o 
  10   0   4      124.56      130.49     36.68 o 
  11   0   4      810.50      792.16     76.44 o 
 -14   1   4       23.26       20.73     19.55 o 
 -13   1   4        7.14       14.78     12.85 o 
 -12   1   4       26.37       27.09     10.44 o 
 -11   1   4        1.28        0.62      7.74 o 
 -10   1   4      406.83      370.47     20.03 o 
  -9   1   4       57.88       42.51      8.48 o 
  -8   1   4       90.08       74.31      9.30 o 
  -7   1   4       15.61       17.62      5.12 o 
  -6   1   4      153.82      155.71      7.68 o 
  -5   1   4     2268.65     2322.13     30.94 o 
  -4   1   4       37.60       25.20      3.44 o 
  -3   1   4      214.23      227.73     11.15 o 
  -2   1   4        9.47        6.16      3.31 o 
  -1   1   4      156.28      160.57      5.97 o 
   0   1   4      168.96      229.19      7.26 o 
   1   1   4      312.91      382.05     10.26 o 
   2   1   4      889.15     1102.53     23.14 o 
   3   1   4       17.11       -0.72      3.32 o 
   4   1   4     1336.82     1461.37     30.57 o 
   5   1   4        4.82        3.09      4.67 o 
   6   1   4      104.23      118.49     10.72 o 
   7   1   4      628.66      668.24     21.81 o 
   8   1   4       17.99       19.90      9.20 o 
   9   1   4        5.15       -2.19     12.43 o 
  10   1   4        7.35      -14.48     13.26 o 
  11   1   4       13.18       10.76     16.40 o 
 -14   2   4      186.91      186.04     32.14 o 
 -13   2   4      463.04      521.21     33.20 o 
 -12   2   4      809.49      873.08     32.52 o 
 -11   2   4      339.55      370.03     21.44 o 
 -10   2   4        1.87        3.78      7.14 o 
  -9   2   4      257.72      245.50     25.58 o 
  -8   2   4       15.34        9.38      8.24 o 
  -7   2   4     1870.03     1959.44     33.37 o 
  -6   2   4     2858.19     2806.59     36.53 o 
  -5   2   4      997.19     1067.70     18.21 o 
  -4   2   4      463.51      459.58     13.27 o 
  -3   2   4     1352.61     1405.12     20.04 o 
  -2   2   4      452.24      350.61     11.62 o 
  -1   2   4     2448.12     2405.47     33.02 o 
   0   2   4      297.86      199.88      7.30 o 
   1   2   4    16369.12    17313.18    186.72 o 
   2   2   4     4921.31     5165.26     78.73 o 
   3   2   4      165.45      215.41     10.76 o 
   4   2   4      467.31      396.33     25.31 o 
   5   2   4     4274.94     4383.80     67.91 o 
   6   2   4     1548.51     1573.53     34.37 o 
   7   2   4      162.40      185.18     13.11 o 
   8   2   4        1.29       -0.63      8.06 o 
   9   2   4        1.15       11.39     12.83 o 
  10   2   4     1499.78     1648.07     71.58 o 
  11   2   4      488.38      488.35     44.35 o 
 -14   3   4      210.73      201.35     24.93 o 
 -13   3   4        4.10        1.40     11.21 o 
 -12   3   4       58.51       51.60     18.37 o 
 -11   3   4      444.01      410.12     23.40 o 
 -10   3   4        6.62       10.75      7.71 o 
  -9   3   4       67.64       65.20      9.82 o 
  -8   3   4     1225.92     1315.50     32.86 o 
  -7   3   4      642.70      618.62     16.87 o 
  -6   3   4     5876.85     5890.95     66.22 o 
  -5   3   4     1207.43     1051.81     23.33 o 
  -4   3   4     1429.17     1269.08     21.45 o 
  -3   3   4     1751.16     1649.53     22.77 o 
  -2   3   4       71.64       33.33      3.64 o 
  -1   3   4     1087.76     1008.70     22.97 o 
   0   3   4     2014.10     1957.14     25.85 o 
   1   3   4     1006.61     1095.99     19.49 o 
   2   3   4    14836.13    15188.59    190.61 o 
   3   3   4      567.75      469.98     15.25 o 
   4   3   4     3975.48     3961.43     61.49 o 
   5   3   4      133.34      148.29     10.94 o 
   6   3   4       24.55       29.25      6.85 o 
   7   3   4     1607.83     1685.76     37.17 o 
   8   3   4     1197.44     1233.51     45.81 o 
   9   3   4      177.71      177.31     26.33 o 
  10   3   4      286.62      346.38     36.79 o 
  11   3   4      248.88      297.74     37.52 o 
 -14   4   4       66.24       60.99     17.79 o 
 -13   4   4        1.59       -3.31     12.59 o 
 -12   4   4      359.98      327.59     26.25 o 
 -11   4   4       32.90       22.24      9.33 o 
 -10   4   4     1419.76     1422.59     38.04 o 
  -9   4   4      340.63      324.75     17.72 o 
  -8   4   4      963.20     1001.19     23.28 o 
  -7   4   4     3341.97     3243.58     48.27 o 
  -6   4   4        0.80        0.88      3.18 o 
  -5   4   4     1755.68     1879.10     26.74 o 
  -4   4   4      120.05      143.07      6.42 o 
  -3   4   4      203.09      175.95      8.66 o 
  -2   4   4     7204.40     7255.79    110.78 o 
  -1   4   4     2776.82     2743.72     42.23 o 
   0   4   4     2123.32     2304.05     32.19 o 
   1   4   4        6.98        5.21      2.94 o 
   2   4   4     2187.34     2289.98     33.65 o 
   3   4   4       10.29       28.09      5.33 o 
   4   4   4       51.04       37.71      6.51 o 
   5   4   4     1627.21     1662.32     34.66 o 
   6   4   4      256.07      267.78     14.29 o 
   7   4   4      166.17      182.90     15.80 o 
   8   4   4       54.00       45.93     11.11 o 
   9   4   4      322.65      355.60     53.76 o 
  10   4   4       29.42        6.84     15.73 o 
  11   4   4      285.02      297.71     38.31 o 
 -14   5   4      234.47      226.65     26.47 o 
 -13   5   4       55.89       65.18     16.55 o 
 -12   5   4        3.97       -4.89     10.69 o 
 -11   5   4      243.17      247.31     22.31 o 
 -10   5   4      252.94      267.80     20.76 o 
  -9   5   4       73.02       65.80     11.72 o 
  -8   5   4      536.83      603.11     19.44 o 
  -7   5   4      975.98      965.58     24.09 o 
  -6   5   4     1167.05     1172.77     28.23 o 
  -5   5   4     5974.39     6178.36     68.50 o 
  -4   5   4     7986.02     8038.39     85.21 o 
  -3   5   4    11630.81    11694.74    137.02 o 
  -2   5   4       74.41      135.18      8.07 o 
  -1   5   4     3466.47     3781.93     54.42 o 
   0   5   4      293.20      325.98     11.96 o 
   1   5   4    12313.09    12527.61    152.36 o 
   2   5   4     3843.47     3625.04     48.01 o 
   3   5   4     3430.14     3461.32     54.46 o 
   4   5   4     1479.46     1457.67     30.98 o 
   5   5   4      111.68      128.46     10.37 o 
   6   5   4      347.69      319.49     15.50 o 
   7   5   4      345.10      337.60     20.10 o 
   8   5   4       52.87       45.88     11.22 o 
   9   5   4       30.51       23.78     15.21 o 
  10   5   4      784.45      852.49     51.18 o 
  11   5   4      470.97      494.17     44.77 o 
 -13   6   4      181.50      194.90     27.26 o 
 -12   6   4       40.91       49.56     18.02 o 
 -11   6   4        0.24        9.34     11.95 o 
 -10   6   4      132.30      105.25     21.38 o 
  -9   6   4       40.45       62.68     11.41 o 
  -8   6   4      144.18      170.58     11.42 o 
  -7   6   4       61.74       68.12      8.04 o 
  -6   6   4       28.78       38.13      5.47 o 
  -5   6   4     7758.47     7369.98    145.44 o 
  -4   6   4        6.27        4.39      3.02 o 
  -3   6   4      194.53      199.84      7.52 o 
  -2   6   4      432.61      405.14     12.80 o 
  -1   6   4     1740.75     2080.89     89.34 o 
   0   6   4      658.57      721.99     16.95 o 
   1   6   4     2153.07     2313.13     33.68 o 
   2   6   4        0.87        0.82      3.39 o 
   3   6   4        8.68        4.82      3.79 o 
   4   6   4       99.67      118.95      9.54 o 
   5   6   4     2476.28     2552.66     46.50 o 
   6   6   4      292.24      274.71     15.48 o 
   7   6   4      289.85      260.82     25.65 o 
   8   6   4      357.57      390.07     22.72 o 
   9   6   4       20.09        3.85     14.00 o 
  10   6   4      143.73       97.32     26.88 o 
  11   6   4       15.57        5.36     17.32 o 
 -13   7   4        1.70        0.22     11.64 o 
 -12   7   4       12.64       27.44     16.93 o 
 -11   7   4      426.90      495.84     37.12 o 
 -10   7   4      447.14      514.68     35.03 o 
  -9   7   4      252.81      269.71     58.03 o 
  -8   7   4       12.38        8.85      5.50 o 
  -7   7   4       22.13       34.66      6.59 o 
  -6   7   4      180.82      176.43     11.60 o 
  -5   7   4      537.69      537.52     13.70 o 
  -4   7   4     2209.63     2194.38     32.64 o 
  -3   7   4     3197.71     3133.61     42.68 o 
  -2   7   4     2928.94     3307.66     65.72 o 
  -1   7   4      349.02      346.20     14.02 o 
   0   7   4      361.51      358.91     13.54 o 
   1   7   4     1627.81     1586.22     26.03 o 
   2   7   4      888.11      765.99     16.58 o 
   3   7   4     1036.41     1075.33     25.20 o 
   4   7   4      764.61      699.73     20.44 o 
   5   7   4       14.12       32.97      7.03 o 
   6   7   4     1219.95     1251.93     30.82 o 
   7   7   4      139.77      123.85     14.24 o 
   8   7   4        3.63        4.43      8.35 o 
   9   7   4     1540.67     1609.53     48.11 o 
  10   7   4      512.21      557.60     44.74 o 
  11   7   4       12.19       -4.57     14.86 o 
 -13   8   4      212.30      200.31     30.78 o 
 -12   8   4     1109.25     1277.29     60.36 o 
 -11   8   4      493.89      470.68     36.52 o 
 -10   8   4     1082.83     1102.16     49.90 o 
  -9   8   4      298.54      252.21     18.82 o 
  -8   8   4      289.46      281.89     17.34 o 
  -7   8   4     2078.00     1991.33     39.20 o 
  -6   8   4    12307.05    12065.84    157.23 o 
  -5   8   4      496.18      448.40     12.53 o 
  -4   8   4      140.99      142.86      7.59 o 
  -3   8   4      145.00      128.14      9.35 o 
  -2   8   4     4086.88     4285.94     61.12 o 
  -1   8   4     1480.49     1212.55     32.76 o 
   0   8   4      481.93      408.58     17.42 o 
   1   8   4      853.26      781.90     16.88 o 
   2   8   4       23.30        9.25      3.46 o 
   3   8   4       18.55       11.86      4.69 o 
   4   8   4     1325.58     1369.94     30.53 o 
   5   8   4      138.94      165.59     11.84 o 
   6   8   4     2958.03     3065.92     61.31 o 
   7   8   4       12.29        6.21      8.66 o 
   8   8   4        5.86        1.15      8.23 o 
   9   8   4       24.68       27.86     11.01 o 
  10   8   4      927.16      964.45     68.74 o 
  11   8   4      337.03      341.19     51.24 o 
 -13   9   4        0.34       10.83     15.83 o 
 -12   9   4      290.74      275.17     60.34 o 
 -11   9   4       48.06       50.93     17.02 o 
 -10   9   4       55.31       36.51     13.95 o 
  -9   9   4       11.88       12.47      7.14 o 
  -8   9   4        2.06        2.55      5.23 o 
  -7   9   4        0.07        3.81      5.06 o 
  -6   9   4      553.89      612.45     24.13 o 
  -5   9   4     1048.56     1089.98     26.70 o 
  -4   9   4     2434.59     2561.34     41.59 o 
  -3   9   4     1792.90     2093.03     65.78 o 
  -2   9   4      294.18      258.61     12.18 o 
  -1   9   4        7.31       16.33      5.02 o 
   0   9   4      342.35      403.04     15.17 o 
   1   9   4      566.64      570.53     14.39 o 
   2   9   4      129.60      142.76      9.27 o 
   3   9   4      133.07      157.47     10.48 o 
   4   9   4      424.76      404.76     16.15 o 
   5   9   4      237.97      242.46     13.84 o 
   6   9   4      377.99      395.44     18.10 o 
   7   9   4     2743.63     2733.54     62.79 o 
   8   9   4      139.47      140.26     16.09 o 
   9   9   4      163.03      164.48     39.69 o 
  10   9   4       53.42       57.58     20.39 o 
  11   9   4        2.79      -14.11     17.50 o 
 -13  10   4      617.22      588.31     46.53 o 
 -12  10   4      329.96      370.18     36.81 o 
 -11  10   4      932.65      954.83     49.44 o 
 -10  10   4       23.48       15.74     13.26 o 
  -9  10   4       20.92       16.56      7.91 o 
  -8  10   4     3909.80     3916.61     65.88 o 
  -7  10   4     1045.49     1048.97     32.66 o 
  -6  10   4     1276.94     1258.61     30.94 o 
  -5  10   4     1323.74     1260.61     29.12 o 
  -4  10   4     4107.23     4246.40     74.20 o 
  -3  10   4        9.29        3.29      5.30 o 
  -2  10   4     1686.08     1714.23     93.25 o 
  -1  10   4       10.09        7.49      6.02 o 
   0  10   4     1895.99     1648.92     53.22 o 
   1  10   4     1093.35      968.26     21.79 o 
   2  10   4     3123.96     2962.02     88.59 o 
   3  10   4      557.45      564.52     18.47 o 
   4  10   4     2338.19     2352.58     44.30 o 
   5  10   4      832.23      830.47     24.51 o 
   6  10   4     7046.27     7116.13    112.12 o 
   7  10   4      407.42      410.15     23.35 o 
   8  10   4       32.62       30.80     12.54 o 
   9  10   4       10.90       21.05     11.06 o 
  10  10   4      408.14      368.46     37.79 o 
 -13  11   4        0.60       -1.24     16.38 o 
 -12  11   4        0.10      -18.30     12.20 o 
 -11  11   4       12.57       11.24     18.34 o 
 -10  11   4      728.41      686.05     52.22 o 
  -9  11   4        6.94        8.27      7.92 o 
  -8  11   4        0.72       10.00      6.39 o 
  -7  11   4     1696.25     1742.66     40.01 o 
  -6  11   4       52.24       58.75      9.62 o 
  -5  11   4      573.66      640.13     16.49 o 
  -4  11   4     2272.30     2491.06     41.83 o 
  -3  11   4      650.08      705.99     24.99 o 
  -2  11   4       26.92       27.05      7.01 o 
  -1  11   4     1208.85     1342.55     31.05 o 
   0  11   4      127.25      162.06     17.31 o 
   1  11   4     3147.43     3459.41     92.47 o 
   2  11   4      809.78      801.14     21.80 o 
   3  11   4     1833.90     1812.74     60.67 o 
   4  11   4     3745.15     3568.49    103.18 o 
   5  11   4      635.37      662.05     24.15 o 
   6  11   4     1252.14     1326.46     39.78 o 
   7  11   4     1163.90     1224.09     39.50 o 
   8  11   4      174.39      185.99     19.49 o 
   9  11   4     1860.73     1901.92     54.72 o 
  10  11   4       51.87       46.90     19.47 o 
 -12  12   4      310.68      302.42     56.56 o 
 -11  12   4       84.83       86.79     23.80 o 
 -10  12   4       39.95       63.62     28.56 o 
  -9  12   4       22.07       23.45      9.01 o 
  -8  12   4      362.78      366.07     21.16 o 
  -7  12   4      720.62      759.60     25.08 o 
  -6  12   4     1172.12     1180.27     29.44 o 
  -5  12   4     2036.69     2159.84     35.35 o 
  -4  12   4      397.09      447.93     18.17 o 
  -3  12   4      813.31      896.83     91.15 o 
  -2  12   4       67.41       61.20     11.34 o 
  -1  12   4     4165.80     4274.90     91.71 o 
   0  12   4     1616.93     1617.06     45.27 o 
   1  12   4     5420.86     5310.89     84.48 o 
   2  12   4       51.45       53.45     12.65 o 
   3  12   4       51.19       81.59      8.97 o 
   4  12   4        1.71        2.14      5.66 o 
   5  12   4     1009.55     1094.50     29.40 o 
   6  12   4     4185.22     4056.80     82.06 o 
   7  12   4     2758.02     2853.56     66.77 o 
   8  12   4      153.26      162.56     24.72 o 
   9  12   4      230.13      240.04     21.63 o 
  10  12   4       56.66       65.20     21.69 o 
 -12  13   4       23.99       22.00     23.38 o 
 -11  13   4      451.66      446.73     37.90 o 
 -10  13   4       18.07       33.59     15.00 o 
  -9  13   4      141.15      164.72     24.70 o 
  -8  13   4        6.21        7.49      9.36 o 
  -7  13   4      754.58      803.89     41.99 o 
  -6  13   4       27.73       20.06      8.15 o 
  -5  13   4     4347.64     4540.21    127.72 o 
  -4  13   4     1413.23     1421.02     42.36 o 
  -3  13   4      596.92      588.33     23.91 o 
  -2  13   4      661.38      632.73     25.02 o 
  -1  13   4      163.46      222.42     15.91 o 
   0  13   4       67.84       79.55      9.05 o 
   1  13   4      488.79      500.90     23.02 o 
   2  13   4     3619.48     3512.43     58.49 o 
   3  13   4    11343.92    11105.00    160.62 o 
   4  13   4     2391.89     2333.55     45.61 o 
   5  13   4     3022.82     3003.31     55.55 o 
   6  13   4       44.34       36.44     10.80 o 
   7  13   4      522.19      519.57     26.94 o 
   8  13   4      493.57      539.82     28.90 o 
   9  13   4     1456.06     1536.06    107.29 o 
  10  13   4      625.91      675.71     49.80 o 
 -12  14   4       34.25       10.64     16.71 o 
 -11  14   4       36.56       49.60     18.31 o 
 -10  14   4      257.46      327.31     73.22 o 
  -9  14   4        2.25       17.34      9.19 o 
  -8  14   4      513.15      517.64     26.18 o 
  -7  14   4     1008.47     1058.03     35.52 o 
  -6  14   4      113.85      105.59     13.27 o 
  -5  14   4     1282.80     1349.77     51.63 o 
  -4  14   4      364.69      378.48     19.71 o 
  -3  14   4      170.53      190.86     14.93 o 
  -2  14   4      418.96      480.00     22.31 o 
  -1  14   4      862.55      986.54     70.70 o 
   0  14   4      196.82      172.96     23.94 o 
   1  14   4      586.34      596.88     42.14 o 
   2  14   4       14.70        7.19      5.48 o 
   3  14   4      280.02      306.73     15.87 o 
   4  14   4       39.03       32.45      7.61 o 
   5  14   4      248.51      237.95     15.32 o 
   6  14   4        6.48        3.73      8.34 o 
   7  14   4        5.00        4.34      8.44 o 
   8  14   4       43.54       16.81     11.42 o 
   9  14   4        6.49        1.93     11.02 o 
  10  14   4        2.63       10.79     12.56 o 
 -12  15   4       58.79       37.21     30.94 o 
 -11  15   4      580.03      602.30     72.24 o 
 -10  15   4       35.06       49.60     16.23 o 
  -9  15   4      519.15      475.41     26.60 o 
  -8  15   4      929.15      931.73     62.28 o 
  -7  15   4      459.01      481.23     24.97 o 
  -6  15   4      129.87      143.66     15.18 o 
  -5  15   4     5422.26     5680.79    225.69 o 
  -4  15   4     2707.29     2678.19     66.50 o 
  -3  15   4     3023.05     3238.27    133.85 o 
  -2  15   4     1035.02      958.84     68.74 o 
  -1  15   4       65.31       65.35     20.02 o 
   0  15   4      351.43      301.90     19.33 o 
   1  15   4     1067.25     1119.74     76.44 o 
   2  15   4     2643.45     2614.13     55.52 o 
   3  15   4     5098.45     4983.43    126.26 o 
   4  15   4        9.91       10.62      6.95 o 
   5  15   4      287.59      289.10     16.96 o 
   6  15   4      545.92      493.58     26.25 o 
   7  15   4      119.04      139.03     17.42 o 
   8  15   4      534.58      574.01     30.70 o 
   9  15   4      199.68      231.81     22.60 o 
 -11  16   4        0.71       -8.74     13.95 o 
 -10  16   4       14.33       14.46     11.69 o 
  -9  16   4      121.56      151.68     17.76 o 
  -8  16   4       76.22       82.34     14.38 o 
  -7  16   4       43.33       58.92     11.89 o 
  -6  16   4      994.96     1093.15     37.33 o 
  -5  16   4     3046.38     3224.95     86.80 o 
  -4  16   4        1.73       -0.20      7.39 o 
  -3  16   4      201.04      220.32     16.98 o 
  -2  16   4      395.54      397.56     57.54 o 
  -1  16   4        3.55        9.53      7.89 o 
   0  16   4      364.84      337.33     20.76 o 
   1  16   4      620.50      624.70     64.54 o 
   2  16   4      172.47      177.39     15.12 o 
   3  16   4        9.20        4.60      6.44 o 
   4  16   4       87.51       68.34      9.98 o 
   5  16   4      135.38      106.41     12.19 o 
   6  16   4      235.40      247.34     20.61 o 
   7  16   4        0.57       -3.59      9.20 o 
   8  16   4      199.22      178.15     20.45 o 
   9  16   4       22.38       15.06     12.53 o 
 -11  17   4       21.44       23.45     24.22 o 
 -10  17   4      392.10      398.31     27.11 o 
  -9  17   4      764.58      784.16     34.43 o 
  -8  17   4       55.74       61.57     13.20 o 
  -7  17   4      322.05      295.39     21.68 o 
  -6  17   4      374.50      367.79     27.84 o 
  -5  17   4      174.21      203.33     21.93 o 
  -4  17   4     2016.62     1966.22    109.63 o 
  -3  17   4     1684.67     1721.14    205.25 o 
  -2  17   4       59.65       68.07     12.20 o 
  -1  17   4       26.11       22.13      9.70 o 
   0  17   4      309.58      294.31     20.44 o 
   1  17   4     1338.19     1381.95     44.28 o 
   2  17   4     1419.33     1383.96     38.61 o 
   3  17   4       18.64       11.22      6.96 o 
   4  17   4        2.19        0.74      6.71 o 
   5  17   4     1979.14     1760.89     49.63 o 
   6  17   4       19.06       22.35     10.50 o 
   7  17   4      397.76      357.98     35.27 o 
   8  17   4      308.39      317.12     24.97 o 
   9  17   4       93.01       82.39     27.57 o 
 -11  18   4       77.16       69.69     22.90 o 
 -10  18   4       62.84      105.02     30.03 o 
  -9  18   4       89.07       51.70     13.51 o 
  -8  18   4        6.61        2.70      9.28 o 
  -7  18   4      472.71      430.27     29.60 o 
  -6  18   4      169.96      179.77     22.00 o 
  -5  18   4     1629.54     1771.36    152.19 o 
  -4  18   4      170.00      209.53     26.46 o 
  -3  18   4      251.48      243.45     40.04 o 
  -2  18   4       84.41       81.27     13.84 o 
  -1  18   4      516.84      481.22     25.59 o 
   0  18   4      402.85      414.48     41.02 o 
   1  18   4      432.24      397.23     24.16 o 
   2  18   4      263.47      269.09     21.12 o 
   3  18   4       10.13       14.68      8.66 o 
   4  18   4      610.20      549.99     22.61 o 
   5  18   4      211.01      216.89     19.63 o 
   6  18   4      267.93      314.23     28.83 o 
   7  18   4      194.02      173.73     19.69 o 
   8  18   4       14.60       -3.72     10.92 o 
 -10  19   4      606.77      731.79     35.80 o 
  -9  19   4      339.12      337.45     25.77 o 
  -8  19   4        3.11        3.79      9.38 o 
  -7  19   4       78.69       79.93     17.69 o 
  -6  19   4      122.45      108.05     18.89 o 
  -5  19   4       65.55       35.31     12.74 o 
  -4  19   4      115.62      104.76     14.73 o 
  -3  19   4      104.65       87.56     14.00 o 
  -2  19   4     1425.49     1392.12     45.45 o 
  -1  19   4        6.47       12.94      9.48 o 
   0  19   4        0.53        1.40      8.71 o 
   1  19   4      246.51      240.89     20.72 o 
   2  19   4      145.51      142.39     17.26 o 
   3  19   4      406.68      397.13     34.73 o 
   4  19   4        0.54       -2.18      7.58 o 
   5  19   4      362.90      337.23     23.69 o 
   6  19   4      120.70      103.09     16.47 o 
   7  19   4        2.99        2.39     10.53 o 
   8  19   4      114.86       91.66     16.98 o 
 -10  20   4       93.85      106.78     18.48 o 
  -9  20   4        1.31        2.73     10.69 o 
  -8  20   4       84.53       77.45     15.65 o 
  -7  20   4       91.63      103.98     25.90 o 
  -6  20   4      261.52      280.53     34.30 o 
  -5  20   4        4.98        4.74     11.22 o 
  -4  20   4        3.68        1.38      9.94 o 
  -3  20   4       12.99       -5.47      7.15 o 
  -2  20   4       25.84       11.89     17.92 o 
  -1  20   4      713.48      871.82     55.16 o 
   0  20   4      941.65      986.92     39.11 o 
   1  20   4        6.66       18.28     10.98 o 
   2  20   4      197.70      178.45     27.02 o 
   3  20   4      169.04      155.37     16.47 o 
   4  20   4      106.80       96.74     15.02 o 
   5  20   4       85.27      100.14     16.59 o 
   6  20   4       24.57       50.08     13.32 o 
   7  20   4      155.48      138.72     19.45 o 
  -9  21   4      281.38      281.79     25.81 o 
  -8  21   4        0.69        4.80     12.74 o 
  -7  21   4        4.52        8.71     13.27 o 
  -6  21   4       99.87      101.16     20.61 o 
  -5  21   4     1881.55     1843.52     66.03 o 
  -4  21   4     1934.88     2081.74     59.25 o 
  -3  21   4      563.19      484.81     61.04 o 
  -2  21   4       36.33       16.15     10.55 o 
  -1  21   4       20.50       -2.26     11.76 o 
   0  21   4       49.57       20.40     11.24 o 
   1  21   4      685.39      541.10     29.74 o 
   2  21   4      450.02      360.99     26.03 o 
   3  21   4     1081.42     1039.98     45.41 o 
   4  21   4      615.96      622.95     29.21 o 
   5  21   4       18.02       17.96     12.86 o 
   6  21   4      247.04      230.69     23.00 o 
   7  21   4       71.53       56.52     15.28 o 
  -9  22   4       14.53       14.55     14.70 o 
  -8  22   4      516.94      610.93     52.78 o 
  -7  22   4      469.54      481.20     36.59 o 
  -6  22   4      177.03      210.08     32.34 o 
  -5  22   4      721.28      870.98     45.17 o 
  -4  22   4      936.23      830.25     56.56 o 
  -3  22   4      202.89      156.22     20.16 o 
  -2  22   4      308.74      283.45     23.41 o 
  -1  22   4       39.79       72.21     16.94 o 
   0  22   4      251.86      325.92     25.35 o 
   1  22   4      486.10      517.39     39.76 o 
   2  22   4       67.00       68.77     21.84 o 
   3  22   4      285.54      287.55     21.52 o 
   4  22   4      289.88      275.50     34.30 o 
   5  22   4      591.91      601.49    134.55 o 
   6  22   4       62.72       40.32     14.65 o 
  -8  23   4      118.19      139.91     24.02 o 
  -7  23   4        1.71        0.91     13.41 o 
  -6  23   4        2.19        5.62     13.56 o 
  -5  23   4       90.31       58.90     18.10 o 
  -4  23   4     1708.33     1747.58     85.96 o 
  -3  23   4      344.27      324.96     24.56 o 
  -2  23   4     1286.90     1155.91     54.46 o 
  -1  23   4       38.97       46.43     14.35 o 
   0  23   4       44.81       59.31     12.46 o 
   1  23   4      396.30      363.34     27.39 o 
   2  23   4      651.57      642.34     33.92 o 
   3  23   4      586.78      649.69     30.73 o 
   4  23   4      365.30      340.98     30.20 o 
   5  23   4       49.41       52.99     18.06 o 
  -7  24   4        7.26        5.68     12.93 o 
  -6  24   4       53.05       53.01     17.53 o 
  -5  24   4      121.83      138.45     34.58 o 
  -4  24   4       40.52       55.72     20.72 o 
  -3  24   4       75.65       72.73     15.43 o 
  -2  24   4       63.97       85.59     16.91 o 
  -1  24   4       25.44        7.38     12.12 o 
   0  24   4      114.39      126.34     20.29 o 
   1  24   4      194.69      187.77     18.15 o 
   2  24   4        5.43       -0.67     10.28 o 
   3  24   4      109.91      104.40     14.16 o 
   4  24   4        1.64        0.02     11.26 o 
   5  24   4       48.53       45.50     16.67 o 
  -6  25   4       17.86       -0.65     13.12 o 
  -5  25   4       29.74       29.87     16.42 o 
  -4  25   4      109.07       92.97     26.88 o 
  -3  25   4      351.07      372.60     27.39 o 
  -2  25   4     1340.83     1364.61     51.23 o 
  -1  25   4      206.28      139.45     31.92 o 
   0  25   4       33.12       30.30     15.38 o 
   1  25   4      198.20      256.31     28.70 o 
   2  25   4     1310.12     1691.31    185.79 o 
   3  25   4     1328.52     1566.99    172.60 o 
   4  25   4      503.46      742.62    160.17 o 
  -5  26   4       68.05       70.48     20.10 o 
  -4  26   4        9.78       31.64     19.60 o 
  -3  26   4        2.96        2.02     12.26 o 
  -2  26   4        1.04        0.48     20.72 o 
  -1  26   4       82.44       81.90     18.10 o 
   0  26   4       42.43       41.30     16.38 o 
   1  26   4      290.47      317.96     29.96 o 
   2  26   4       13.61        2.25     14.98 o 
  -3  27   4      360.57      293.18     42.28 o 
  -2  27   4      186.65      249.23     32.76 o 
  -1  27   4       40.87       45.78     16.24 o 
   0  27   4       61.43       74.56     18.71 o 
   1  27   4      467.90      596.38     69.30 o 
 -14   1   5       70.00       77.15     22.97 o 
 -13   1   5      142.85      160.21     18.76 o 
 -12   1   5      230.50      205.55     18.44 o 
 -11   1   5       38.52       50.21     10.81 o 
 -10   1   5      981.42      999.56     31.26 o 
  -9   1   5      709.68      633.37     23.49 o 
  -8   1   5     1106.33     1051.18     28.78 o 
  -7   1   5      767.57      845.07     17.53 o 
  -6   1   5     1155.67     1097.43     19.88 o 
  -5   1   5    12122.28    12322.42    126.40 o 
  -4   1   5     3580.48     3381.26     55.27 o 
  -3   1   5     4700.57     4575.04     66.45 o 
  -2   1   5       29.33       57.87      6.54 o 
  -1   1   5      151.30      172.42     10.35 o 
   0   1   5    24610.49    25318.89    271.12 o 
   1   1   5     2288.66     2177.76     42.85 o 
   2   1   5     2818.77     2822.22     56.46 o 
   3   1   5     2227.87     2179.22     39.94 o 
   4   1   5     1552.63     1621.54     34.24 o 
   5   1   5      209.17      208.32     13.23 o 
   6   1   5     2552.04     2813.03     52.48 o 
   7   1   5     1266.98     1321.70     33.70 o 
   8   1   5      283.33      331.25     22.25 o 
   9   1   5      641.51      529.77     40.74 o 
  10   1   5       11.79        0.25     15.38 o 
  11   1   5      225.83      225.68     34.01 o 
 -14   2   5      157.54      163.18     23.29 o 
 -13   2   5      752.47      780.35     39.42 o 
 -12   2   5       33.90       35.57     13.26 o 
 -11   2   5       27.05       27.11      9.51 o 
 -10   2   5       56.27       44.24     10.51 o 
  -9   2   5      395.03      376.41     19.11 o 
  -8   2   5       13.52        7.50      8.41 o 
  -7   2   5       21.02        8.51      4.50 o 
  -6   2   5     3173.98     3221.80     41.63 o 
  -5   2   5      276.04      277.47      9.48 o 
  -4   2   5      121.55      134.45      6.28 o 
  -3   2   5       77.49       41.57      3.69 o 
  -2   2   5     1064.48      957.54     22.37 o 
  -1   2   5      379.74      383.50     10.59 o 
   0   2   5      419.59      469.09     11.26 o 
   1   2   5       37.39       17.54      3.74 o 
   2   2   5      233.20      269.72     11.80 o 
   3   2   5      406.29      448.61     15.82 o 
   4   2   5     2046.19     2037.27     39.88 o 
   5   2   5      452.45      428.71     17.21 o 
   6   2   5      961.27      957.85     42.03 o 
   7   2   5        5.74        3.31      6.87 o 
   8   2   5     1129.18     1170.52     61.20 o 
   9   2   5      669.11      572.43     49.98 o 
  10   2   5      898.48      823.70     50.98 o 
  11   2   5      104.63      150.44     71.82 o 
 -14   3   5       31.11       26.82     15.35 o 
 -13   3   5        7.82        9.33     12.25 o 
 -12   3   5       77.06       85.80     14.03 o 
 -11   3   5      513.33      519.27     24.79 o 
 -10   3   5      158.29      127.45     13.66 o 
  -9   3   5      144.35      144.23     14.02 o 
  -8   3   5      385.94      447.58     18.96 o 
  -7   3   5        2.91        6.22      5.17 o 
  -6   3   5       84.98      108.28      6.90 o 
  -5   3   5      268.02      280.25      9.45 o 
  -4   3   5     6494.68     6763.91     73.58 o 
  -3   3   5     2460.02     2476.63     35.35 o 
  -2   3   5      945.10     1048.54     23.54 o 
  -1   3   5     6066.03     6426.32     86.46 o 
   0   3   5     1242.48     1525.14     22.84 o 
   1   3   5      431.34      707.46     15.84 o 
   2   3   5     2128.60     2207.33     66.05 o 
   3   3   5      533.75      547.00     17.78 o 
   4   3   5       37.41       34.60      7.32 o 
   5   3   5       29.73       46.17     14.50 o 
   6   3   5      102.18      101.98     11.48 o 
   7   3   5      378.24      405.40     19.18 o 
   8   3   5      783.64      843.07     33.08 o 
   9   3   5      114.06       74.02     19.50 o 
  10   3   5       13.24       20.08     17.82 o 
  11   3   5        0.61        7.00     17.13 o 
 -14   4   5      366.51      365.18     31.22 o 
 -13   4   5      657.98      655.87     52.69 o 
 -12   4   5      329.98      362.36     38.42 o 
 -11   4   5       13.18       12.51      9.17 o 
 -10   4   5      154.45      162.91     15.10 o 
  -9   4   5     2012.22     1995.73     51.37 o 
  -8   4   5     3847.33     3849.99     57.07 o 
  -7   4   5     1423.74     1478.27     28.90 o 
  -6   4   5      260.45      254.98     13.48 o 
  -5   4   5      178.12      208.24      8.38 o 
  -4   4   5      784.25      827.75     15.74 o 
  -3   4   5     1107.63     1020.27     19.20 o 
  -2   4   5     3843.34     3581.86     47.10 o 
  -1   4   5     2508.19     2336.70     34.66 o 
   0   4   5     1179.33     1338.21     22.85 o 
   1   4   5       89.33       83.80      6.22 o 
   2   4   5      916.69      920.38     23.50 o 
   3   4   5      380.45      378.75     18.07 o 
   4   4   5     4080.88     4217.33     69.19 o 
   5   4   5     1053.26     1085.56     28.41 o 
   6   4   5        3.23        4.95      6.42 o 
   7   4   5      145.01      159.70     13.63 o 
   8   4   5      713.37      750.61     35.60 o 
   9   4   5      113.40      128.29     36.96 o 
  10   4   5      138.12      197.78     30.57 o 
  11   4   5       92.87       54.40     38.08 o 
 -13   5   5        2.03       -1.00     11.90 o 
 -12   5   5       57.50       40.80     13.78 o 
 -11   5   5      199.82      200.64     17.39 o 
 -10   5   5       74.76       57.23     10.69 o 
  -9   5   5       33.31       25.36      8.32 o 
  -8   5   5      505.70      513.84     17.22 o 
  -7   5   5       13.62        8.85      4.63 o 
  -6   5   5      136.05      157.39     10.14 o 
  -5   5   5      997.74     1045.08     19.07 o 
  -4   5   5       87.22      123.74      7.11 o 
  -3   5   5        0.25        7.17      3.33 o 
  -2   5   5     1551.61     1841.49     33.90 o 
  -1   5   5      997.40     1092.89     24.37 o 
   0   5   5     2595.77     2599.80     39.47 o 
   1   5   5     1034.16     1083.46     20.91 o 
   2   5   5      249.21      218.65      9.63 o 
   3   5   5      201.85      171.60     11.12 o 
   4   5   5      102.35      110.69     10.08 o 
   5   5   5     1031.58     1026.27     27.66 o 
   6   5   5     1226.12     1120.45     30.13 o 
   7   5   5        3.16        0.39      6.80 o 
   8   5   5     1075.05      916.96     34.75 o 
   9   5   5       18.71       33.08     16.33 o 
  10   5   5        0.74      -18.97     12.65 o 
 -13   6   5       26.89       30.00     15.77 o 
 -12   6   5      299.78      331.86     26.82 o 
 -11   6   5      180.34      179.82     16.87 o 
 -10   6   5      356.02      396.14     22.67 o 
  -9   6   5     2467.35     2589.50     53.11 o 
  -8   6   5     1740.61     1746.75     33.82 o 
  -7   6   5      302.37      287.48     12.83 o 
  -6   6   5     1284.13     1311.79     26.44 o 
  -5   6   5      293.90      338.40     10.64 o 
  -4   6   5     4875.55     4972.48     80.15 o 
  -3   6   5      471.97      376.40     11.53 o 
  -2   6   5      180.33      124.24      9.64 o 
  -1   6   5     3173.37     3068.83     62.12 o 
   0   6   5     2456.85     2481.75     50.77 o 
   1   6   5      667.70      639.25     15.50 o 
   2   6   5     3641.39     3564.25     49.48 o 
   3   6   5     3186.41     3044.77     60.46 o 
   4   6   5     1888.11     1968.58     39.72 o 
   5   6   5     1243.65     1296.02     46.52 o 
   6   6   5      175.48      165.35     13.42 o 
   7   6   5      182.00      185.75     17.25 o 
   8   6   5      110.09       97.92     14.85 o 
   9   6   5      346.01      350.48     35.38 o 
  10   6   5       34.53       35.08     18.22 o 
 -13   7   5        8.79       16.49     13.09 o 
 -12   7   5      428.64      406.54     28.92 o 
 -11   7   5      331.26      395.31     26.71 o 
 -10   7   5      118.67      130.40     16.06 o 
  -9   7   5        2.12        4.68      6.83 o 
  -8   7   5      957.10      952.99     23.98 o 
  -7   7   5      879.03      806.78     20.97 o 
  -6   7   5       21.70       20.91      5.12 o 
  -5   7   5     2607.51     2582.03     45.21 o 
  -4   7   5      543.27      490.12     12.53 o 
  -3   7   5     4136.57     4161.48     68.62 o 
  -2   7   5        2.33        8.94      3.92 o 
  -1   7   5    12410.10    12558.69    208.62 o 
   0   7   5     1034.99     1113.17     32.50 o 
   1   7   5      744.08      793.62     24.69 o 
   2   7   5      301.43      266.38     10.66 o 
   3   7   5      442.81      453.92     23.81 o 
   4   7   5       20.84       31.09      6.77 o 
   5   7   5      267.33      283.06     15.45 o 
   6   7   5     2898.91     2891.58     54.48 o 
   7   7   5     1990.40     2143.89     54.68 o 
   8   7   5      572.13      617.85     29.71 o 
   9   7   5        7.06       -6.61      9.75 o 
  10   7   5        6.07       -5.38     15.54 o 
 -13   8   5       10.91       17.98     13.10 o 
 -12   8   5       22.71       17.43     12.52 o 
 -11   8   5      201.36      185.53     20.59 o 
 -10   8   5      709.22      775.68     28.11 o 
  -9   8   5     1242.12     1286.59     39.98 o 
  -8   8   5      858.13      864.98     25.14 o 
  -7   8   5      213.99      212.66     11.86 o 
  -6   8   5      166.80      185.82     10.65 o 
  -5   8   5        3.09        5.63      3.54 o 
  -4   8   5      170.65      192.42      9.45 o 
  -3   8   5     6400.08     6676.26    131.88 o 
  -2   8   5      372.39      289.29     15.45 o 
  -1   8   5      894.57      828.23     23.96 o 
   0   8   5       23.97       33.09      5.46 o 
   1   8   5     1041.71     1057.16     21.39 o 
   2   8   5       31.48       31.76      5.12 o 
   3   8   5     1272.12     1264.45     29.58 o 
   4   8   5     1412.32     1392.10     32.26 o 
   5   8   5     1256.86     1287.04     38.03 o 
   6   8   5       18.89       16.02      7.76 o 
   7   8   5      417.64      458.70     35.52 o 
   8   8   5        2.97       -4.25      8.59 o 
   9   8   5      130.74      161.29     18.71 o 
  10   8   5      266.44      248.55     38.50 o 
 -13   9   5      141.64      151.55     21.80 o 
 -12   9   5      151.30      123.29     19.39 o 
 -11   9   5      123.19      137.24     23.14 o 
 -10   9   5     1162.81     1191.71     51.53 o 
  -9   9   5        0.87        5.18      6.17 o 
  -8   9   5       45.85       47.98      9.75 o 
  -7   9   5      911.82      909.28     25.30 o 
  -6   9   5     2607.59     2649.61     47.75 o 
  -5   9   5     2275.25     2149.06     32.06 o 
  -4   9   5     2048.81     1969.46     33.23 o 
  -3   9   5       98.78      165.99     10.37 o 
  -2   9   5      292.20      285.07     19.41 o 
  -1   9   5     2853.27     2986.25     55.46 o 
   0   9   5     3562.97     3380.47    142.07 o 
   1   9   5     2724.80     2734.13     87.22 o 
   2   9   5     3146.76     3104.18     52.28 o 
   3   9   5       55.36       61.40      8.10 o 
   4   9   5      234.53      235.94     14.02 o 
   5   9   5     1162.34     1160.67     30.51 o 
   6   9   5      610.37      616.88     23.00 o 
   7   9   5     1728.20     1832.95     50.48 o 
   8   9   5     1326.29     1275.73     42.31 o 
   9   9   5      546.61      594.74     30.90 o 
  10   9   5      132.08      141.93     27.36 o 
 -13  10   5       89.49       79.02     20.51 o 
 -12  10   5      136.24      144.59     25.48 o 
 -11  10   5      306.84      313.92     63.28 o 
 -10  10   5        4.52       17.77     13.08 o 
  -9  10   5       17.65       19.93     10.10 o 
  -8  10   5        5.52        4.76      6.14 o 
  -7  10   5      220.38      233.73     13.97 o 
  -6  10   5     1638.62     1740.73     36.76 o 
  -5  10   5      460.98      508.69     24.27 o 
  -4  10   5      104.45      100.94      7.59 o 
  -3  10   5       45.86       35.05      6.10 o 
  -2  10   5      859.82      879.41     25.17 o 
  -1  10   5     1475.22     1570.68     35.82 o 
   0  10   5       37.33       79.83      9.02 o 
   1  10   5      109.01      128.73      8.41 o 
   2  10   5       49.97       38.66      9.45 o 
   3  10   5      475.08      450.92     17.40 o 
   4  10   5        5.98        8.20      5.79 o 
   5  10   5      991.64      941.46     27.74 o 
   6  10   5      411.85      420.39     19.63 o 
   7  10   5      488.15      461.96     34.14 o 
   8  10   5      100.76       85.00     14.87 o 
   9  10   5      770.60      817.31     35.89 o 
  10  10   5        2.18       -3.34     15.30 o 
 -13  11   5      235.40      211.27     31.36 o 
 -12  11   5      189.96      261.03     31.25 o 
 -11  11   5      161.53      184.17     31.78 o 
 -10  11   5      295.71      311.61     29.09 o 
  -9  11   5       36.43       43.56     10.52 o 
  -8  11   5      768.60      760.08     24.89 o 
  -7  11   5     1827.79     1835.81     39.64 o 
  -6  11   5     2204.65     2248.92     44.27 o 
  -5  11   5     1858.80     1824.90     50.07 o 
  -4  11   5     4215.80     4359.41    114.42 o 
  -3  11   5     1820.21     1930.09     41.61 o 
  -2  11   5      707.39      755.15     23.49 o 
  -1  11   5       61.42      108.97     10.28 o 
   0  11   5     2066.45     1978.55     41.89 o 
   1  11   5     5099.76     5061.93     75.69 o 
   2  11   5     4630.88     4315.74    128.61 o 
   3  11   5      166.41      158.15     15.64 o 
   4  11   5      809.34      831.80     25.26 o 
   5  11   5       12.64        1.62      6.78 o 
   6  11   5      565.40      556.28     26.52 o 
   7  11   5     1171.10     1212.64     40.42 o 
   8  11   5     1016.22     1055.28     38.81 o 
   9  11   5      191.92      216.10     21.43 o 
  10  11   5       40.23       21.84     18.51 o 
 -12  12   5      271.76      246.91     58.24 o 
 -11  12   5      927.20      801.77     86.66 o 
 -10  12   5        0.96        4.90     12.47 o 
  -9  12   5       37.67       17.13      9.08 o 
  -8  12   5     1103.67     1078.47     31.32 o 
  -7  12   5     1638.37     1617.80     37.47 o 
  -6  12   5       14.15       13.58      6.23 o 
  -5  12   5       63.06       40.75      6.69 o 
  -4  12   5       32.60       29.65      7.11 o 
  -3  12   5      405.15      438.78     20.13 o 
  -2  12   5     1226.95     1265.70     44.69 o 
  -1  12   5      374.18      416.25     17.50 o 
   0  12   5     1940.35     1931.07     41.54 o 
   1  12   5       64.89       96.25     11.11 o 
   2  12   5      176.00      169.85     15.56 o 
   3  12   5       63.86       56.17      8.42 o 
   4  12   5     1437.59     1547.06     39.28 o 
   5  12   5       22.40       26.44      7.91 o 
   6  12   5       89.24       92.43     14.24 o 
   7  12   5       24.05       24.73     10.32 o 
   8  12   5      179.97      183.59     21.67 o 
   9  12   5       30.42       26.59     12.94 o 
 -12  13   5        0.92       -9.12     12.92 o 
 -11  13   5      192.50      167.86     26.63 o 
 -10  13   5        0.76        2.69     11.70 o 
  -9  13   5      203.76      211.54     18.59 o 
  -8  13   5      277.64      238.71     25.10 o 
  -7  13   5     1459.22     1396.92     34.95 o 
  -6  13   5       47.11       45.89      8.40 o 
  -5  13   5      606.92      629.12     21.99 o 
  -4  13   5     1007.79     1086.11     29.96 o 
  -3  13   5       85.41      105.05     13.02 o 
  -2  13   5        2.56       -4.34      4.92 o 
  -1  13   5       43.65       43.40      8.19 o 
   0  13   5      382.32      387.72     17.35 o 
   1  13   5     2031.12     2053.06     70.02 o 
   2  13   5        4.88        6.67      5.46 o 
   3  13   5     1139.00     1074.93     28.79 o 
   4  13   5     2440.53     2509.32     49.58 o 
   5  13   5     1436.63     1510.18     50.84 o 
   6  13   5     1359.98     1287.99     41.20 o 
   7  13   5      117.25       99.40     15.45 o 
   8  13   5      123.11      123.11     17.05 o 
   9  13   5        3.25       -3.67     11.13 o 
 -12  14   5      115.37      125.05     25.84 o 
 -11  14   5        4.56       21.00     15.15 o 
 -10  14   5      186.78      180.24     26.31 o 
  -9  14   5      444.50      430.66     25.45 o 
  -8  14   5       10.49       24.99      9.56 o 
  -7  14   5        3.34       12.16      7.02 o 
  -6  14   5      312.59      273.84     21.39 o 
  -5  14   5      555.88      515.92     31.38 o 
  -4  14   5       71.15       83.18     15.12 o 
  -3  14   5      296.11      304.31     23.10 o 
  -2  14   5     2136.86     2121.75     79.08 o 
  -1  14   5     1579.82     1499.51     63.88 o 
   0  14   5      160.01      149.54     15.47 o 
   1  14   5      159.87      174.85     14.25 o 
   2  14   5     1123.60     1019.95     55.45 o 
   3  14   5       12.12        8.98      6.49 o 
   4  14   5     6313.66     6280.51     96.03 o 
   5  14   5     4007.12     3889.85     70.89 o 
   6  14   5       21.49       32.00     13.55 o 
   7  14   5       11.10        8.89     10.49 o 
   8  14   5      664.48      702.82     33.60 o 
   9  14   5      845.02      983.06     71.00 o 
 -12  15   5       32.85       17.74     16.78 o 
 -11  15   5        8.63        6.65     14.75 o 
 -10  15   5       66.73       93.71     17.93 o 
  -9  15   5      788.20      685.15     31.06 o 
  -8  15   5     1214.93     1241.50     63.21 o 
  -7  15   5      174.17      142.64     16.07 o 
  -6  15   5       75.15       84.76     15.80 o 
  -5  15   5        0.06       -4.27     12.04 o 
  -4  15   5       82.18      111.35     31.36 o 
  -3  15   5        0.97       -8.78      5.85 o 
  -2  15   5        2.87        7.39      8.09 o 
  -1  15   5        4.90       12.02      7.39 o 
   0  15   5        5.66        5.67      7.57 o 
   1  15   5       21.72       13.07      8.80 o 
   2  15   5     1852.07     1746.77     44.15 o 
   3  15   5       17.06       21.28      7.75 o 
   4  15   5     2682.49     2763.42     60.21 o 
   5  15   5      643.02      619.30     31.48 o 
   6  15   5      351.64      305.88     22.21 o 
   7  15   5       84.85       63.80     14.25 o 
   8  15   5       94.43       89.21     16.36 o 
 -11  16   5       62.70       30.30     34.58 o 
 -10  16   5      219.17      230.14     21.68 o 
  -9  16   5       70.19       59.86     14.90 o 
  -8  16   5      384.19      348.86     23.55 o 
  -7  16   5     1340.36     1461.71     48.83 o 
  -6  16   5       90.55      111.14     18.10 o 
  -5  16   5       29.68       11.73     10.56 o 
  -4  16   5        4.20       14.39      8.88 o 
  -3  16   5      945.63      978.94     35.71 o 
  -2  16   5     2386.93     2434.70     62.81 o 
  -1  16   5      689.20      728.88     39.60 o 
   0  16   5        4.91       10.31      8.73 o 
   1  16   5       75.01       41.28     11.38 o 
   2  16   5        9.55       10.60      9.05 o 
   3  16   5      647.70      612.31     42.10 o 
   4  16   5      480.92      495.35     25.14 o 
   5  16   5     1003.53     1007.87     30.86 o 
   6  16   5     1225.01     1251.56     42.72 o 
   7  16   5      479.14      478.55     34.06 o 
   8  16   5      285.47      296.85     24.97 o 
 -11  17   5      281.91      301.86     35.64 o 
 -10  17   5        2.92       13.22     11.14 o 
  -9  17   5        1.54       -4.34      9.89 o 
  -8  17   5        0.04        4.80      9.39 o 
  -7  17   5     1779.73     1822.72     62.59 o 
  -6  17   5     2618.07     2879.04     91.85 o 
  -5  17   5      996.69     1168.18     77.98 o 
  -4  17   5      103.10       77.76     13.31 o 
  -3  17   5        0.93       -0.11      8.20 o 
  -2  17   5       21.87        6.17      8.80 o 
  -1  17   5      760.62      751.93     32.21 o 
   0  17   5      450.73      482.33     26.21 o 
   1  17   5     3559.27     3455.79    191.67 o 
   2  17   5      393.52      381.87     21.65 o 
   3  17   5      232.26      226.33     15.90 o 
   4  17   5       40.90       25.81      8.61 o 
   5  17   5        1.48       -4.86      8.41 o 
   6  17   5     1035.53     1086.57     40.01 o 
   7  17   5      386.64      412.55     27.24 o 
   8  17   5      387.53      420.92     29.36 o 
 -10  18   5       44.78       37.73     13.60 o 
  -9  18   5     1066.42     1091.17     42.41 o 
  -8  18   5      707.85      702.42     34.55 o 
  -7  18   5      887.69      999.80    106.83 o 
  -6  18   5     1582.57     1687.00    208.89 o 
  -5  18   5     1332.30     1447.28    111.17 o 
  -4  18   5      903.43      869.33     88.35 o 
  -3  18   5      374.94      348.77     23.14 o 
  -2  18   5      148.38      136.56     16.66 o 
  -1  18   5      454.79      443.82     70.14 o 
   0  18   5      582.28      605.65     29.77 o 
   1  18   5       58.66       59.17     28.28 o 
   2  18   5      577.54      499.82     25.61 o 
   3  18   5     1149.43     1036.13     52.29 o 
   4  18   5      100.13       81.74     11.76 o 
   5  18   5       46.65       16.41     11.04 o 
   6  18   5       24.04       24.77     11.40 o 
   7  18   5       84.29      107.69     17.61 o 
 -10  19   5      753.15      810.59     38.23 o 
  -9  19   5      160.71      160.77     20.22 o 
  -8  19   5       45.65       50.44     16.70 o 
  -7  19   5       39.34       25.53     13.86 o 
  -6  19   5     1911.60     1929.21    159.61 o 
  -5  19   5      936.80     1068.00     47.67 o 
  -4  19   5     1299.26     1453.13     56.56 o 
  -3  19   5        1.43        1.84      9.37 o 
  -2  19   5      108.59       85.38     14.63 o 
  -1  19   5     1554.62     1642.68     54.18 o 
   0  19   5     1849.68     1934.88     57.92 o 
   1  19   5      254.94      306.50     44.80 o 
   2  19   5       84.92       46.80     12.29 o 
   3  19   5        8.60        6.95      8.73 o 
   4  19   5       54.82       42.76     11.68 o 
   5  19   5      287.05      244.18     21.80 o 
   6  19   5      132.43      134.22     18.50 o 
   7  19   5      324.31      368.44     30.68 o 
  -9  20   5        0.18       -2.29     10.83 o 
  -8  20   5       23.71       22.82     14.19 o 
  -7  20   5      646.77      727.85     94.65 o 
  -6  20   5      102.07       71.45     17.70 o 
  -5  20   5      503.54      507.66     49.00 o 
  -4  20   5      494.22      489.20     36.82 o 
  -3  20   5      233.09      239.21     21.36 o 
  -2  20   5       42.54       45.56     12.80 o 
  -1  20   5       22.72       20.30     11.29 o 
   0  20   5      654.95      682.68     33.39 o 
   1  20   5       13.46        4.58     10.13 o 
   2  20   5        2.10       -5.65      7.85 o 
   3  20   5      128.83      124.94     16.36 o 
   4  20   5        0.08        0.60     10.17 o 
   5  20   5      165.14      161.72     19.09 o 
   6  20   5       63.04       35.87     13.66 o 
  -9  21   5        1.21        4.79     14.24 o 
  -8  21   5        0.35        5.95     13.52 o 
  -7  21   5       23.21       27.71     15.18 o 
  -6  21   5      130.18      137.64     22.71 o 
  -5  21   5      267.99      335.79     30.66 o 
  -4  21   5      127.50      162.69     31.92 o 
  -3  21   5      401.94      402.87     26.77 o 
  -2  21   5       46.48       25.56     12.08 o 
  -1  21   5      112.09      131.67     18.43 o 
   0  21   5      391.39      377.66     26.71 o 
   1  21   5     1433.42     1436.79     53.62 o 
   2  21   5      692.29      667.35     29.52 o 
   3  21   5      173.41      128.34     16.78 o 
   4  21   5       68.02       81.91     14.53 o 
   5  21   5       47.13       41.11     19.59 o 
   6  21   5      279.20      305.75     25.84 o 
  -8  22   5      303.18      335.22     79.94 o 
  -7  22   5      390.52      401.69     47.32 o 
  -6  22   5      124.92      137.27     23.34 o 
  -5  22   5      319.89      292.22     59.22 o 
  -4  22   5       49.61       30.24     20.72 o 
  -3  22   5       77.15       93.85     18.62 o 
  -2  22   5      910.43      954.37     40.57 o 
  -1  22   5      579.56      570.38     31.57 o 
   0  22   5      892.54      868.04     53.76 o 
   1  22   5       58.10       60.63     15.94 o 
   2  22   5      256.95      211.79     26.16 o 
   3  22   5      377.89      381.15     29.71 o 
   4  22   5       85.17       93.09     19.66 o 
   5  22   5       38.92       46.09     16.89 o 
  -7  23   5        2.57        5.89     13.21 o 
  -6  23   5      122.80      133.31     23.40 o 
  -5  23   5      115.91      110.16     21.93 o 
  -4  23   5      167.24      174.45     34.44 o 
  -3  23   5        3.79        3.42      9.07 o 
  -2  23   5        2.33        4.90     14.42 o 
  -1  23   5       23.16       36.36     13.72 o 
   0  23   5       97.24       88.37     16.71 o 
   1  23   5      355.25      368.26     28.77 o 
   2  23   5      452.17      433.25     26.57 o 
   3  23   5       72.78       49.75     13.46 o 
   4  23   5        0.89        5.78     12.90 o 
  -7  24   5       99.18      144.44     25.66 o 
  -6  24   5      143.08      144.43     25.59 o 
  -5  24   5       41.49       41.60     17.68 o 
  -4  24   5       71.05       54.60     24.08 o 
  -3  24   5      407.26      454.64    100.39 o 
  -2  24   5      382.22      450.31     27.40 o 
  -1  24   5      691.07      691.65     36.27 o 
   0  24   5      220.98      220.77     24.36 o 
   1  24   5      354.79      333.69     28.02 o 
   2  24   5       42.74       46.14     13.28 o 
   3  24   5      781.77      785.72     34.95 o 
  -5  25   5       18.92       24.49     16.95 o 
  -4  25   5        9.95       18.76     19.04 o 
  -3  25   5       64.10       44.92     15.55 o 
  -2  25   5       68.31       50.52     16.43 o 
  -1  25   5      119.43      146.49     17.92 o 
   0  25   5        0.84        4.77     12.85 o 
   1  25   5        9.24        5.63     12.65 o 
   2  25   5      246.08      211.77     25.72 o 
  -4  26   5       95.92       92.69     29.68 o 
  -3  26   5      166.51      204.13     37.52 o 
  -2  26   5      486.61      635.65    102.07 o 
  -1  26   5      320.23      419.81     96.19 o 
   0  26   5      336.08      425.98     35.61 o 
   1  26   5       78.29      106.73     17.72 o 
 -14   0   6      105.27      146.17     39.20 o 
 -13   0   6       78.67       41.16     25.20 o 
 -12   0   6      332.22      389.50     48.16 o 
 -11   0   6     1740.61     1784.87     65.30 o 
 -10   0   6     3702.59     3807.54    100.67 o 
  -9   0   6     2894.27     2775.22     78.03 o 
  -8   0   6        3.81        5.78      9.48 o 
  -7   0   6       35.51       45.28     15.62 o 
  -6   0   6       68.10       71.22      9.40 o 
  -5   0   6      122.62      184.90     15.86 o 
  -4   0   6     3145.82     3137.43     73.00 o 
  -3   0   6     5725.45     5413.41    110.11 o 
  -2   0   6     4841.47     5040.86    104.78 o 
  -1   0   6       21.87       15.64      7.49 o 
   0   0   6      763.86      846.88     22.32 o 
   1   0   6     4111.07     4233.89     72.82 o 
   2   0   6     1114.45     1162.48     37.56 o 
   3   0   6     7464.90     7457.44    148.15 o 
   4   0   6     2832.72     2903.11     74.24 o 
   5   0   6     2372.52     2458.56     68.45 o 
   6   0   6      564.87      567.79     31.77 o 
   7   0   6      104.25      179.09     21.70 o 
   8   0   6     1682.72     1690.18     94.93 o 
   9   0   6      406.18      387.54     51.80 o 
  10   0   6      181.77      212.25     45.36 o 
 -14   1   6       44.69       32.48     27.44 o 
 -13   1   6       96.19      140.38     25.23 o 
 -12   1   6       42.51       53.38     14.40 o 
 -11   1   6      238.88      249.22     24.05 o 
 -10   1   6       89.42       85.60     13.11 o 
  -9   1   6       96.24       91.90     14.59 o 
  -8   1   6     1100.92     1078.88     29.53 o 
  -7   1   6      111.12      113.69      9.39 o 
  -6   1   6      235.03      270.53      9.96 o 
  -5   1   6     1038.07     1137.35     22.59 o 
  -4   1   6        7.06       -0.83      4.93 o 
  -3   1   6      513.18      552.44     29.50 o 
  -2   1   6       65.63       55.59      7.27 o 
  -1   1   6        2.26       -3.05      4.02 o 
   0   1   6      367.02      452.05     10.98 o 
   1   1   6       14.36       15.54      3.98 o 
   2   1   6       47.35       60.50      7.15 o 
   3   1   6      167.43      167.43     11.54 o 
   4   1   6     1618.66     1608.78     45.20 o 
   5   1   6        0.57        0.15      5.94 o 
   6   1   6      216.81      219.13     15.41 o 
   7   1   6       10.53        1.61      7.97 o 
   8   1   6       11.85        4.01     10.38 o 
   9   1   6      182.39      136.56     25.04 o 
  10   1   6       34.23       12.50     37.94 o 
 -13   2   6        0.42       -3.05     14.28 o 
 -12   2   6        4.06        5.51     11.20 o 
 -11   2   6       56.16       65.09     12.12 o 
 -10   2   6      516.51      539.55     23.77 o 
  -9   2   6      322.75      418.53     19.98 o 
  -8   2   6       30.48       28.18      7.72 o 
  -7   2   6       80.56       80.48      6.84 o 
  -6   2   6     1663.71     1689.59     26.95 o 
  -5   2   6        8.90        5.82      3.83 o 
  -4   2   6      609.87      535.00     13.90 o 
  -3   2   6     5766.98     5681.56     81.42 o 
  -2   2   6     5396.44     5515.06     79.38 o 
  -1   2   6     3200.56     3126.55     44.03 o 
   0   2   6      872.41      866.75     20.50 o 
   1   2   6      591.63      535.11     15.74 o 
   2   2   6     3747.41     4011.21     62.39 o 
   3   2   6      688.21      670.58     20.64 o 
   4   2   6      120.39      168.88     13.58 o 
   5   2   6      867.93      901.84     26.78 o 
   6   2   6        7.36       -5.82      6.73 o 
   7   2   6     2333.34     2215.10     84.96 o 
   8   2   6     1616.50     1614.62     49.18 o 
   9   2   6      144.60      176.70     27.76 o 
  10   2   6        8.67       14.88     22.12 o 
 -13   3   6      142.66      126.01     33.32 o 
 -12   3   6      134.20      142.35     21.16 o 
 -11   3   6     1003.54      948.73     39.68 o 
 -10   3   6      108.88       70.67     11.59 o 
  -9   3   6      664.07      586.23     23.13 o 
  -8   3   6      169.67      147.08     19.34 o 
  -7   3   6     1271.10     1238.43     26.16 o 
  -6   3   6       70.73       53.36      6.26 o 
  -5   3   6      287.68      287.78     11.18 o 
  -4   3   6     2540.89     2552.71     54.82 o 
  -3   3   6      106.79      105.76     14.20 o 
  -2   3   6     5700.17     5583.95     71.56 o 
  -1   3   6     3188.52     3350.19     47.00 o 
   0   3   6      530.75      491.75     11.98 o 
   1   3   6      158.20      153.70      8.43 o 
   2   3   6        7.32       11.43      4.85 o 
   3   3   6      513.56      478.94     26.92 o 
   4   3   6     1090.91     1130.28     29.23 o 
   5   3   6     3457.18     3563.70     62.57 o 
   6   3   6      930.90      931.66     28.58 o 
   7   3   6     1451.14     1503.02     38.58 o 
   8   3   6       92.04       80.93     15.23 o 
   9   3   6      228.98      265.95     49.42 o 
  10   3   6      123.45      179.02     29.87 o 
 -13   4   6      453.98      435.70     54.60 o 
 -12   4   6      147.21      153.07     25.83 o 
 -11   4   6        0.36        6.71     10.22 o 
 -10   4   6      334.14      322.49     23.01 o 
  -9   4   6       69.77       74.63     14.27 o 
  -8   4   6      661.70      693.60     20.16 o 
  -7   4   6       65.10       68.15      7.66 o 
  -6   4   6       91.58      119.36      9.64 o 
  -5   4   6     1740.28     1949.18     35.53 o 
  -4   4   6     1272.44     1244.39     28.15 o 
  -3   4   6      720.73      671.37     19.92 o 
  -2   4   6      223.30      233.13     12.57 o 
  -1   4   6     1785.96     1865.78     31.05 o 
   0   4   6      277.87      241.77     11.48 o 
   1   4   6      156.61      114.59      9.39 o 
   2   4   6     2685.01     2798.54     42.44 o 
   3   4   6     1882.52     1863.73     38.07 o 
   4   4   6      298.60      302.80     15.69 o 
   5   4   6      709.97      720.70     24.19 o 
   6   4   6       13.70        6.82      7.47 o 
   7   4   6      123.06       82.07     14.91 o 
   8   4   6        0.33        7.43     10.08 o 
   9   4   6      109.90      113.49     23.39 o 
  10   4   6        6.71        9.82     17.61 o 
 -13   5   6       14.60       21.95     17.90 o 
 -12   5   6      665.95      768.40     45.22 o 
 -11   5   6      991.49     1042.02     40.09 o 
 -10   5   6       14.38       24.46     10.57 o 
  -9   5   6      402.27      385.52     28.83 o 
  -8   5   6     1518.34     1566.48     36.07 o 
  -7   5   6     1901.82     1909.39     39.50 o 
  -6   5   6     2029.52     2020.93     39.82 o 
  -5   5   6      313.74      286.77     11.61 o 
  -4   5   6       10.90       17.53      5.29 o 
  -3   5   6       76.28       98.58      9.09 o 
  -2   5   6    10877.71    10553.22    136.91 o 
  -1   5   6     4908.89     4924.34     77.11 o 
   0   5   6     1985.55     1908.55     30.93 o 
   1   5   6      167.70      187.87      9.31 o 
   2   5   6      307.03      287.20     11.67 o 
   3   5   6       16.66       11.15      5.49 o 
   4   5   6      952.19      969.08     27.34 o 
   5   5   6     2002.84     2168.42     45.32 o 
   6   5   6      722.58      800.48     26.67 o 
   7   5   6      581.60      554.71     24.17 o 
   8   5   6      190.87      172.78     25.80 o 
   9   5   6      302.33      262.99     33.09 o 
  10   5   6        8.41       -7.41     16.31 o 
 -13   6   6        0.01       -0.93     13.66 o 
 -12   6   6        5.05        0.80     13.71 o 
 -11   6   6        1.28        3.16     10.62 o 
 -10   6   6      525.42      547.08     28.22 o 
  -9   6   6       31.22       24.64     10.19 o 
  -8   6   6        4.11        1.67      5.76 o 
  -7   6   6      310.16      318.56     15.74 o 
  -6   6   6      351.33      403.33     13.99 o 
  -5   6   6       30.93       67.58      7.32 o 
  -4   6   6       27.79       23.60      6.99 o 
  -3   6   6      250.16      270.57     21.46 o 
  -2   6   6     3506.42     3733.80     59.33 o 
  -1   6   6     1195.07     1158.45     23.40 o 
   0   6   6      589.69      602.20     21.61 o 
   1   6   6      131.31      151.69      8.69 o 
   2   6   6        5.28       -0.42      4.72 o 
   3   6   6      348.34      364.54     18.26 o 
   4   6   6      568.53      621.13     27.93 o 
   5   6   6      771.78      715.71     24.98 o 
   6   6   6        3.18       -0.58      7.34 o 
   7   6   6      247.05      209.67     22.26 o 
   8   6   6      114.21       96.03     15.56 o 
   9   6   6      113.31      111.79     24.40 o 
  10   6   6       22.31       13.29     17.90 o 
 -13   7   6       99.87      117.00     24.18 o 
 -12   7   6      164.47      185.47     26.90 o 
 -11   7   6       20.59       26.51     12.09 o 
 -10   7   6      104.52      123.76     16.52 o 
  -9   7   6        4.25       -1.27      8.32 o 
  -8   7   6      441.71      423.95     18.82 o 
  -7   7   6     1993.27     2078.95     62.08 o 
  -6   7   6     2574.92     2608.53     63.55 o 
  -5   7   6       96.52      136.46     11.04 o 
  -4   7   6      646.10      725.20     20.95 o 
  -3   7   6     2222.47     2287.84     41.99 o 
  -2   7   6       34.76       31.82      7.48 o 
  -1   7   6      852.36      807.31     25.83 o 
   0   7   6     1792.70     1803.57     30.46 o 
   1   7   6      535.09      575.69     15.88 o 
   2   7   6        3.14        2.39      4.03 o 
   3   7   6      701.76      719.89     22.31 o 
   4   7   6       88.35       92.63     10.50 o 
   5   7   6       90.84       92.14     12.17 o 
   6   7   6     2397.84     2407.35     49.98 o 
   7   7   6      528.29      508.03     26.84 o 
   8   7   6       95.50       68.38     14.64 o 
   9   7   6      116.51       77.64     15.67 o 
 -13   8   6      132.50       95.65     38.64 o 
 -12   8   6       80.99       48.48     23.24 o 
 -11   8   6        6.53       16.35     14.13 o 
 -10   8   6      253.63      255.22     21.62 o 
  -9   8   6     3466.91     3528.98     77.49 o 
  -8   8   6      756.00      750.73     24.70 o 
  -7   8   6      633.97      636.03     21.98 o 
  -6   8   6      718.03      728.84     18.87 o 
  -5   8   6     1414.79     1414.24     31.05 o 
  -4   8   6     1249.80     1186.95     51.25 o 
  -3   8   6     4713.07     4512.99     68.86 o 
  -2   8   6      756.87      673.88     20.27 o 
  -1   8   6      127.74      158.50     12.59 o 
   0   8   6      123.99      123.74      9.59 o 
   1   8   6     1488.56     1435.08     27.29 o 
   2   8   6      783.70      820.32     23.23 o 
   3   8   6      744.76      736.81     22.81 o 
   4   8   6      787.21      819.73     25.28 o 
   5   8   6        1.32       -5.45      6.39 o 
   6   8   6      394.76      382.30     25.91 o 
   7   8   6      491.83      550.08     33.82 o 
   8   8   6      232.75      236.06     21.19 o 
   9   8   6       74.47       63.03     15.43 o 
 -13   9   6        0.26        3.64     16.58 o 
 -12   9   6       15.06        4.16     13.78 o 
 -11   9   6       78.72       85.61     19.89 o 
 -10   9   6       23.28       20.83     11.00 o 
  -9   9   6       74.94       66.56     10.49 o 
  -8   9   6      315.52      303.60     17.19 o 
  -7   9   6       68.55       67.99      9.69 o 
  -6   9   6       17.55       13.97      6.58 o 
  -5   9   6       85.59       78.48      8.65 o 
  -4   9   6      729.42      870.59     24.78 o 
  -3   9   6      176.22      176.08     11.56 o 
  -2   9   6       27.34       34.78      9.39 o 
  -1   9   6       18.21       24.81      7.37 o 
   0   9   6       30.91       26.70      6.04 o 
   1   9   6      361.08      398.07     13.80 o 
   2   9   6      985.17      997.91     34.53 o 
   3   9   6      328.59      351.53     16.59 o 
   4   9   6     5218.67     5235.23     82.70 o 
   5   9   6     1442.47     1503.49     38.70 o 
   6   9   6      237.63      222.93     21.30 o 
   7   9   6       49.54       35.39     11.73 o 
   8   9   6       39.23       26.10     11.68 o 
   9   9   6       66.69       84.58     16.90 o 
 -13  10   6        0.11        2.59     15.04 o 
 -12  10   6       20.45       24.64     16.82 o 
 -11  10   6      607.13      627.78     68.74 o 
 -10  10   6      669.16      690.98     52.63 o 
  -9  10   6      280.95      326.26     18.51 o 
  -8  10   6      127.97      123.09     12.66 o 
  -7  10   6      911.40      811.22     26.43 o 
  -6  10   6      269.56      264.93     15.31 o 
  -5  10   6      539.59      510.16     18.28 o 
  -4  10   6      392.21      355.30     35.27 o 
  -3  10   6     2341.44     2195.64     72.10 o 
  -2  10   6     2471.58     2347.42     49.44 o 
  -1  10   6     2938.52     3207.81    114.79 o 
   0  10   6     2334.40     2342.06     42.75 o 
   1  10   6     2843.28     2840.88     50.04 o 
   2  10   6      919.24      885.44     24.92 o 
   3  10   6    11358.03    11502.26    154.55 o 
   4  10   6      106.34      109.15     16.05 o 
   5  10   6      328.09      330.28     18.14 o 
   6  10   6      453.24      461.04     28.21 o 
   7  10   6      666.18      709.66     54.95 o 
   8  10   6      349.85      354.08     27.95 o 
   9  10   6      104.40      100.17     17.41 o 
 -12  11   6       65.04       76.61     21.23 o 
 -11  11   6        0.86       25.55     15.34 o 
 -10  11   6        2.20        8.94     13.06 o 
  -9  11   6      424.42      391.32     20.43 o 
  -8  11   6     1043.91     1096.28     31.56 o 
  -7  11   6      907.18     1007.38     29.45 o 
  -6  11   6       36.34       21.03     15.72 o 
  -5  11   6       76.02       74.42     11.11 o 
  -4  11   6      995.36     1000.37     33.15 o 
  -3  11   6       12.08       20.74      6.75 o 
  -2  11   6       79.91       95.82     10.73 o 
  -1  11   6      985.13      983.53     29.13 o 
   0  11   6     1536.22     1505.00     32.35 o 
   1  11   6      616.59      615.96     20.07 o 
   2  11   6      664.85      721.89     32.41 o 
   3  11   6       58.09       65.57     11.67 o 
   4  11   6     1029.70     1107.58     30.69 o 
   5  11   6      990.15      964.04     29.53 o 
   6  11   6     1178.74     1105.09     32.51 o 
   7  11   6        1.78        3.10      9.87 o 
   8  11   6        0.21       10.30     11.35 o 
   9  11   6      117.00      117.25     19.55 o 
 -12  12   6      147.11      112.00     23.90 o 
 -11  12   6      809.13      868.94     50.12 o 
 -10  12   6      474.82      422.87     34.68 o 
  -9  12   6      599.11      634.03     29.10 o 
  -8  12   6        4.40        7.43      7.40 o 
  -7  12   6      218.08      223.68     15.66 o 
  -6  12   6      204.64      189.83     32.27 o 
  -5  12   6       68.30       54.69      8.53 o 
  -4  12   6     1336.65     1459.37     39.82 o 
  -3  12   6     1176.40     1176.02     38.73 o 
  -2  12   6     1676.19     1664.60     97.11 o 
  -1  12   6      118.60      103.35     15.44 o 
   0  12   6       43.22       42.84     11.22 o 
   1  12   6      239.53      227.14     18.34 o 
   2  12   6     1779.50     1824.69     39.37 o 
   3  12   6     1798.89     1812.15     40.02 o 
   4  12   6     3835.70     3776.82     66.68 o 
   5  12   6      102.07       84.57     11.32 o 
   6  12   6       41.93       39.16     11.93 o 
   7  12   6      296.48      325.36     24.62 o 
   8  12   6      450.14      417.18     27.80 o 
 -12  13   6      241.06      223.72     48.86 o 
 -11  13   6        6.06       15.08     15.13 o 
 -10  13   6      818.09      815.82     45.60 o 
  -9  13   6      114.44      145.21     20.58 o 
  -8  13   6     2351.87     2386.72    105.90 o 
  -7  13   6      457.52      465.25     20.97 o 
  -6  13   6        4.90       -0.98      7.25 o 
  -5  13   6       72.69       82.08      9.59 o 
  -4  13   6       44.33       42.68      8.61 o 
  -3  13   6       33.96       23.17      7.64 o 
  -2  13   6      367.76      359.76     32.22 o 
  -1  13   6     1816.97     1817.78     44.97 o 
   0  13   6     3748.90     3698.93    135.95 o 
   1  13   6       49.07       61.53     10.34 o 
   2  13   6      775.64      834.88     48.86 o 
   3  13   6       96.17       94.65     11.29 o 
   4  13   6      146.95      138.99     13.50 o 
   5  13   6     1231.74     1268.66     35.16 o 
   6  13   6     2477.21     2541.30     89.33 o 
   7  13   6      909.61      955.93     37.84 o 
   8  13   6      135.43      157.61     20.02 o 
 -12  14   6        4.41       -9.71     14.70 o 
 -11  14   6        0.54       -1.12     16.52 o 
 -10  14   6      188.86      192.09     37.52 o 
  -9  14   6       58.27       75.51     17.15 o 
  -8  14   6      461.54      493.41     25.56 o 
  -7  14   6        6.27        8.13      8.72 o 
  -6  14   6        1.66        6.42      7.95 o 
  -5  14   6       14.07       12.05      7.15 o 
  -4  14   6       69.24       94.29     11.56 o 
  -3  14   6        6.12        1.44      6.74 o 
  -2  14   6      301.74      299.12     17.48 o 
  -1  14   6       39.68       24.42      7.86 o 
   0  14   6      286.08      280.25     21.16 o 
   1  14   6       33.53       46.15      9.62 o 
   2  14   6      450.07      369.32     23.40 o 
   3  14   6      803.13      767.20     25.70 o 
   4  14   6      108.89       93.11     15.88 o 
   5  14   6      269.02      267.15     17.92 o 
   6  14   6      340.74      410.82     28.83 o 
   7  14   6       88.99       92.73     16.06 o 
   8  14   6       21.02        5.40     15.69 o 
 -11  15   6      423.07      431.22     53.20 o 
 -10  15   6       99.87      135.00     21.29 o 
  -9  15   6        5.45        4.71     11.24 o 
  -8  15   6     2756.79     2742.31    103.33 o 
  -7  15   6      521.12      515.03     54.18 o 
  -6  15   6     1280.30     1295.07     67.48 o 
  -5  15   6      548.96      542.74     35.84 o 
  -4  15   6       96.30      121.23     12.77 o 
  -3  15   6      173.76      193.41     15.53 o 
  -2  15   6     2409.29     2369.11     56.98 o 
  -1  15   6     2309.75     2275.83    147.99 o 
   0  15   6     1791.53     1957.91     57.12 o 
   1  15   6      222.39      239.45     22.83 o 
   2  15   6      291.96      284.42     19.16 o 
   3  15   6      103.66      105.74     11.92 o 
   4  15   6      526.36      528.67     22.99 o 
   5  15   6      805.72      864.57     29.31 o 
   6  15   6     1150.93     1168.53     45.86 o 
   7  15   6      244.96      241.20     29.86 o 
   8  15   6      208.08      207.08     22.47 o 
 -11  16   6      163.75      171.65     40.88 o 
 -10  16   6      311.06      352.59     44.66 o 
  -9  16   6      705.53      734.61     39.99 o 
  -8  16   6       68.04       54.09     21.14 o 
  -7  16   6      105.58       92.13     24.92 o 
  -6  16   6        3.56        0.56     14.00 o 
  -5  16   6       39.49       55.44     20.16 o 
  -4  16   6      177.18      164.38     14.99 o 
  -3  16   6       30.22       31.57     12.43 o 
  -2  16   6      670.27      747.37     27.36 o 
  -1  16   6      211.80      232.86     19.97 o 
   0  16   6     1310.51     1280.46    108.23 o 
   1  16   6       41.37       35.37     12.10 o 
   2  16   6     1096.85      994.01     46.45 o 
   3  16   6      657.46      682.82     24.93 o 
   4  16   6      698.82      749.79     38.52 o 
   5  16   6      416.08      386.24     21.24 o 
   6  16   6        4.91        8.09     10.38 o 
   7  16   6       34.79       43.09     16.77 o 
 -10  17   6      340.09      342.91     72.10 o 
  -9  17   6        1.26        7.43     12.23 o 
  -8  17   6       30.84        7.84     16.80 o 
  -7  17   6      741.78      776.20     55.16 o 
  -6  17   6     1820.25     1792.10     85.40 o 
  -5  17   6      340.62      361.78     39.20 o 
  -4  17   6       10.21        4.63      8.28 o 
  -3  17   6      669.92      642.58     25.95 o 
  -2  17   6     1111.43     1202.85     45.50 o 
  -1  17   6     3072.84     2833.54    143.23 o 
   0  17   6      419.71      346.21     24.49 o 
   1  17   6      202.36      194.21     17.10 o 
   2  17   6      577.96      552.65     32.83 o 
   3  17   6      188.24      172.13     16.95 o 
   4  17   6     1085.68     1086.87     33.15 o 
   5  17   6      193.77      245.60     21.83 o 
   6  17   6      112.01      122.21     17.54 o 
   7  17   6       12.23        9.56     11.72 o 
 -10  18   6      287.67      316.27     31.06 o 
  -9  18   6      205.96      295.67     29.38 o 
  -8  18   6       18.48       49.28     21.28 o 
  -7  18   6      102.88      137.21     29.12 o 
  -6  18   6      180.11      139.17     28.00 o 
  -5  18   6        1.95       10.64     15.40 o 
  -4  18   6     1182.23     1263.92     75.26 o 
  -3  18   6     1375.44     1424.65     52.02 o 
  -2  18   6      678.52      616.83     48.58 o 
  -1  18   6       49.91       62.47     14.31 o 
   0  18   6     1218.22     1156.80     43.62 o 
   1  18   6      117.95       87.25     13.25 o 
   2  18   6      103.78      115.87     15.52 o 
   3  18   6      125.54      136.46     16.46 o 
   4  18   6      520.81      464.29     30.19 o 
   5  18   6       11.29        5.05     10.11 o 
   6  18   6        1.34       -6.66     10.80 o 
  -9  19   6        6.01       19.60     18.48 o 
  -8  19   6       13.08       28.00     17.92 o 
  -7  19   6      467.65      425.90     44.24 o 
  -6  19   6      237.46      279.46     38.36 o 
  -5  19   6      162.88      150.93     30.80 o 
  -4  19   6      330.54      367.11     24.95 o 
  -3  19   6      173.32      171.46     16.59 o 
  -2  19   6        3.26       -1.07      9.08 o 
  -1  19   6       45.82       56.06     13.48 o 
   0  19   6      109.51       96.32     16.73 o 
   1  19   6      831.84      817.61     31.87 o 
   2  19   6      806.01      791.88     45.87 o 
   3  19   6       28.27       27.43     10.64 o 
   4  19   6        5.53        8.47      9.97 o 
   5  19   6       73.25       63.92     14.92 o 
   6  19   6       10.08       15.48     12.62 o 
  -9  20   6      279.53      339.94     43.12 o 
  -8  20   6      522.05      531.47     50.96 o 
  -7  20   6        2.31       24.08     18.20 o 
  -6  20   6        0.84        8.96     16.52 o 
  -5  20   6       89.14       76.44     23.80 o 
  -4  20   6      453.27      507.67     48.72 o 
  -3  20   6      562.69      611.84     31.92 o 
  -2  20   6        2.12       10.48     10.56 o 
  -1  20   6      232.02      209.61     21.76 o 
   0  20   6      355.74      297.38     32.34 o 
   1  20   6      290.08      315.69     22.34 o 
   2  20   6      855.54      884.10     62.85 o 
   3  20   6      108.17      152.75     37.94 o 
   4  20   6        1.94       -2.21     10.22 o 
   5  20   6       12.24        4.94     13.63 o 
  -8  21   6      445.97      390.90     45.08 o 
  -7  21   6      302.84      321.18     41.72 o 
  -6  21   6      196.50      206.37     36.68 o 
  -5  21   6      114.27      158.49     32.76 o 
  -4  21   6      179.31      224.57     36.12 o 
  -3  21   6       14.66      -13.32     15.12 o 
  -2  21   6      539.82      521.14     59.36 o 
  -1  21   6     1823.05     1814.06     58.68 o 
   0  21   6     1361.65     1382.57     79.38 o 
   1  21   6       30.87       29.63     11.28 o 
   2  21   6      175.89      144.87     17.85 o 
   3  21   6        6.56        4.14     10.18 o 
   4  21   6       22.50       -0.64     11.01 o 
   5  21   6      252.07      195.80     26.43 o 
  -8  22   6      545.77      536.51     53.20 o 
  -7  22   6      266.51      228.49     38.92 o 
  -6  22   6       45.12       35.56     21.56 o 
  -5  22   6      415.24      422.82     47.04 o 
  -4  22   6       30.44       15.40     18.76 o 
  -3  22   6        1.98       -0.84     11.08 o 
  -2  22   6      239.77      275.97     25.06 o 
  -1  22   6        8.74       21.40     13.52 o 
   0  22   6        0.18        5.84     15.26 o 
   1  22   6      559.21      550.97     28.80 o 
   2  22   6      439.08      442.43     26.94 o 
   3  22   6      303.45      296.82     23.56 o 
   4  22   6      254.92      276.27     49.42 o 
  -7  23   6      286.18      262.93     41.72 o 
  -6  23   6      122.20       92.13     27.72 o 
  -5  23   6      304.52      323.98     43.96 o 
  -4  23   6        4.00       -8.68     15.96 o 
  -3  23   6      108.56       88.91     32.06 o 
  -2  23   6       47.22       39.24     14.58 o 
  -1  23   6      778.31      759.64     38.82 o 
   0  23   6      307.71      366.12     50.96 o 
   1  23   6      267.95      301.08     23.74 o 
   2  23   6        0.33      -11.90     10.11 o 
   3  23   6       25.60        7.95     11.87 o 
  -6  24   6       24.43       32.48     22.68 o 
  -5  24   6       61.46       52.36     23.24 o 
  -4  24   6        4.00       -1.96     16.24 o 
  -3  24   6        3.74       -3.68     12.63 o 
  -2  24   6       32.20       23.27     15.68 o 
  -1  24   6      125.97      146.33     22.00 o 
   0  24   6        0.97        9.61     13.48 o 
   1  24   6       28.51       34.31     12.73 o 
   2  24   6       30.11        8.81     11.74 o 
  -4  25   6        5.70        9.24     18.76 o 
  -3  25   6       90.80       79.58     19.48 o 
  -2  25   6       18.40       47.91     20.86 o 
  -1  25   6      390.86      339.12     29.68 o 
   0  25   6      732.90      720.53     39.59 o 
 -13   1   7      233.92      312.42     37.52 o 
 -12   1   7      141.65      134.27     25.15 o 
 -11   1   7      497.10      450.04     36.00 o 
 -10   1   7      406.64      407.01     33.36 o 
  -9   1   7      976.04     1013.99     56.98 o 
  -8   1   7     2288.88     2159.03     69.39 o 
  -7   1   7      138.39      137.27     13.23 o 
  -6   1   7        0.76        5.57      5.16 o 
  -5   1   7       96.57      126.79     10.62 o 
  -4   1   7      414.34      428.49     17.24 o 
  -3   1   7     5259.48     5159.04     78.04 o 
  -2   1   7     4865.01     4772.81     73.57 o 
  -1   1   7     3863.62     3893.28     91.71 o 
   0   1   7     2845.61     2949.11     54.44 o 
   1   1   7        2.53        5.15      6.34 o 
   2   1   7       16.12        7.71      8.40 o 
   3   1   7     2304.88     2324.80    101.23 o 
   4   1   7     2223.27     2438.92    108.51 o 
   5   1   7     1859.18     1890.11     83.44 o 
   6   1   7     2908.26     3013.03     80.48 o 
   7   1   7       13.35        8.87     10.93 o 
   8   1   7       81.23       79.19     18.62 o 
   9   1   7      485.53      338.82     51.24 o 
 -13   2   7        4.68        8.05     15.89 o 
 -12   2   7      227.63      241.07     30.39 o 
 -11   2   7      349.54      396.96     34.65 o 
 -10   2   7      212.26      172.27     24.10 o 
  -9   2   7      535.59      505.27     34.85 o 
  -8   2   7      962.62     1018.01     58.94 o 
  -7   2   7       11.02       16.72      6.32 o 
  -6   2   7       86.88       90.89      9.60 o 
  -5   2   7      113.00      130.99     12.06 o 
  -4   2   7     2151.27     2219.20     42.93 o 
  -3   2   7      113.31      104.68      9.90 o 
  -2   2   7      187.35      221.21     13.42 o 
  -1   2   7       74.14      101.11     16.01 o 
   0   2   7       29.90       16.93      6.35 o 
   1   2   7        2.66        6.13      6.70 o 
   2   2   7        2.15        5.04      8.22 o 
   3   2   7      121.43       99.13     18.76 o 
   4   2   7        0.35        2.58      9.48 o 
   5   2   7        2.42       -3.64      9.70 o 
   6   2   7     1827.44     1772.00     92.02 o 
   7   2   7     1941.85     1955.56     52.87 o 
   8   2   7       42.26       16.45     14.53 o 
   9   2   7        1.03       -1.40     23.80 o 
 -13   3   7        0.60        7.87     15.78 o 
 -12   3   7       56.36       48.50     18.10 o 
 -11   3   7      343.67      357.48     39.34 o 
 -10   3   7      257.36      268.49     28.60 o 
  -9   3   7       88.83       85.13     30.24 o 
  -8   3   7      148.04      163.44     21.48 o 
  -7   3   7     1178.77     1156.05     50.00 o 
  -6   3   7     1416.47     1438.21     36.01 o 
  -5   3   7       45.15       37.88      8.02 o 
  -4   3   7     1197.62     1244.39     29.96 o 
  -3   3   7       66.82       54.96      7.95 o 
  -2   3   7      348.08      328.10     15.40 o 
  -1   3   7     1416.54     1360.47     31.62 o 
   0   3   7      522.53      486.45     18.29 o 
   1   3   7      822.42      763.28     28.90 o 
   2   3   7       13.81        8.59      8.71 o 
   3   3   7       60.95       46.18     12.57 o 
   4   3   7      776.58      830.90     37.22 o 
   5   3   7      701.96      718.89     29.04 o 
   6   3   7       45.06       59.83     12.87 o 
   7   3   7        0.32       11.25     10.75 o 
   8   3   7       85.14       80.84     19.06 o 
   9   3   7       47.09       62.72     31.36 o 
 -13   4   7       34.16       51.02     19.77 o 
 -12   4   7      861.13      889.94     48.99 o 
 -11   4   7     1585.99     1591.72     63.84 o 
 -10   4   7     2045.04     2123.01     73.06 o 
  -9   4   7      728.79      789.41     41.38 o 
  -8   4   7      227.47      208.38     16.92 o 
  -7   4   7      152.37      162.94     24.68 o 
  -6   4   7     1026.12     1029.02     27.11 o 
  -5   4   7      859.18      766.09     22.84 o 
  -4   4   7      867.63      854.45     26.23 o 
  -3   4   7      320.06      267.60     17.34 o 
  -2   4   7       30.42       41.63      7.31 o 
  -1   4   7     1647.19     1596.50     35.03 o 
   0   4   7     2590.00     2499.65    106.69 o 
   1   4   7     1644.49     1623.43     40.72 o 
   2   4   7      663.65      611.89     90.03 o 
   3   4   7      494.14      555.97     30.39 o 
   4   4   7        0.12       -6.33      8.60 o 
   5   4   7      201.76      204.34     21.47 o 
   6   4   7      367.49      425.44     24.57 o 
   7   4   7      336.01      352.98     23.65 o 
   8   4   7      377.49      472.48     48.58 o 
   9   4   7        6.92       -7.28     22.96 o 
 -13   5   7        4.44        0.28     22.12 o 
 -12   5   7        6.71       14.09     15.44 o 
 -11   5   7       68.19       62.09     18.36 o 
 -10   5   7      138.38      166.53     24.82 o 
  -9   5   7       86.71      122.88     34.30 o 
  -8   5   7        0.05        8.16      6.96 o 
  -7   5   7        6.82       -5.49      5.85 o 
  -6   5   7       82.53       69.02     12.57 o 
  -5   5   7      408.55      446.27     17.58 o 
  -4   5   7      189.89      184.47     12.55 o 
  -3   5   7      819.21      913.96     25.28 o 
  -2   5   7      117.38       95.11     11.83 o 
  -1   5   7        5.79       14.65      8.08 o 
   0   5   7      269.65      288.42     17.30 o 
   1   5   7      174.67      225.18     15.64 o 
   2   5   7     1862.00     1889.99     50.13 o 
   3   5   7     1897.90     1871.48     57.40 o 
   4   5   7       23.41       18.65      8.93 o 
   5   5   7     1080.89     1025.47     35.11 o 
   6   5   7       18.14       15.21     10.04 o 
   7   5   7       11.11       15.82     10.77 o 
   8   5   7        2.97       -3.00     13.58 o 
   9   5   7      127.53      152.33     39.48 o 
 -13   6   7      160.63      111.73     35.00 o 
 -12   6   7      289.17      273.00     31.79 o 
 -11   6   7      190.28      210.28     27.72 o 
 -10   6   7      212.56      235.70     27.01 o 
  -9   6   7     1695.11     1554.53     65.52 o 
  -8   6   7       21.47        9.82      7.93 o 
  -7   6   7     1557.34     1558.27     42.97 o 
  -6   6   7      540.70      523.08     19.05 o 
  -5   6   7     1572.00     1577.72     40.70 o 
  -4   6   7      853.69      827.25     41.63 o 
  -3   6   7     2913.58     2979.98     52.85 o 
  -2   6   7       10.12       12.28      6.02 o 
  -1   6   7     3973.87     3923.50     64.21 o 
   0   6   7     4569.85     4495.66     81.24 o 
   1   6   7     5151.96     5281.18    138.38 o 
   2   6   7       27.43       26.77     10.88 o 
   3   6   7       18.11       22.38     11.35 o 
   4   6   7      169.59      200.72     24.89 o 
   5   6   7     1426.36     1370.91     41.52 o 
   6   6   7     1576.51     1656.37     52.49 o 
   7   6   7       38.23       10.92     13.31 o 
   8   6   7        2.16      -15.71     11.97 o 
   9   6   7        4.03       11.76     26.32 o 
 -13   7   7       52.20       34.16     26.60 o 
 -12   7   7        0.72        7.22     15.81 o 
 -11   7   7      126.38      124.55     37.52 o 
 -10   7   7      175.06      138.95     22.44 o 
  -9   7   7      479.63      532.51     35.90 o 
  -8   7   7      585.53      605.60     26.80 o 
  -7   7   7        1.91        1.57      7.38 o 
  -6   7   7       48.98       40.73      7.95 o 
  -5   7   7        2.22       -1.00      5.25 o 
  -4   7   7     5111.99     5091.40    174.08 o 
  -3   7   7     1173.36     1311.67     32.48 o 
  -2   7   7     5116.70     5051.65     77.52 o 
  -1   7   7      862.39      856.68     33.44 o 
   0   7   7      572.10      541.13     22.21 o 
   1   7   7     2786.45     2730.20     56.84 o 
   2   7   7     1903.66     2034.49     70.70 o 
   3   7   7     3097.85     3380.99    177.96 o 
   4   7   7     1167.19     1377.38     40.74 o 
   5   7   7      578.16      618.56     31.35 o 
   6   7   7      390.11      402.11     38.22 o 
   7   7   7        0.55       12.30     12.91 o 
   8   7   7      110.99      134.03     30.52 o 
 -13   8   7      454.83      412.74     56.28 o 
 -12   8   7      192.58      175.85     39.76 o 
 -11   8   7      457.65      439.75     35.96 o 
 -10   8   7       87.91       56.41     17.52 o 
  -9   8   7      193.65      182.10     25.34 o 
  -8   8   7       63.15       73.38     12.67 o 
  -7   8   7      170.49      187.64     35.45 o 
  -6   8   7     1577.10     1660.25     36.35 o 
  -5   8   7      969.79      957.18     26.24 o 
  -4   8   7       54.69       50.54      8.23 o 
  -3   8   7       45.15       54.76      8.40 o 
  -2   8   7     1680.90     1751.33     38.03 o 
  -1   8   7       14.48       17.45      7.57 o 
   0   8   7     1012.99     1004.99     40.72 o 
   1   8   7     1053.00     1108.44     38.71 o 
   2   8   7     1716.42     1764.65     55.44 o 
   3   8   7      226.14      234.38     28.11 o 
   4   8   7     1045.13      998.78     34.49 o 
   5   8   7      621.60      616.51     45.10 o 
   6   8   7      383.42      394.14     24.13 o 
   7   8   7      356.85      398.29     31.24 o 
   8   8   7        3.92        2.19     13.55 o 
 -12   9   7       30.76       42.56     27.72 o 
 -11   9   7       53.08       22.74     15.30 o 
 -10   9   7      466.31      453.63     35.14 o 
  -9   9   7     1028.42     1118.11     38.43 o 
  -8   9   7      414.05      399.69     23.37 o 
  -7   9   7        9.00       -5.09      7.67 o 
  -6   9   7      108.02       96.75     13.36 o 
  -5   9   7      150.30      147.77     12.00 o 
  -4   9   7     1877.37     1929.85     40.00 o 
  -3   9   7     4775.48     4851.69     84.88 o 
  -2   9   7     1716.03     1641.00     58.17 o 
  -1   9   7     1240.50     1247.93     48.80 o 
   0   9   7       54.40       48.64      9.76 o 
   1   9   7      122.55      119.72     16.54 o 
   2   9   7       41.79       33.77      9.46 o 
   3   9   7        6.51        6.72      7.95 o 
   4   9   7     2804.40     2847.87     64.12 o 
   5   9   7     2408.62     2357.83     57.59 o 
   6   9   7      420.41      462.66     25.94 o 
   7   9   7      174.01      167.22     25.34 o 
   8   9   7      356.75      387.96     44.94 o 
 -12  10   7        5.98       -2.80     20.44 o 
 -11  10   7       22.09       26.04     24.36 o 
 -10  10   7       58.60       63.03     21.28 o 
  -9  10   7      864.84      874.94     33.93 o 
  -8  10   7      697.78      767.46     31.33 o 
  -7  10   7      212.72      164.07     16.56 o 
  -6  10   7       66.58       63.14     16.93 o 
  -5  10   7        7.45        6.22      5.90 o 
  -4  10   7      234.18      281.67     15.44 o 
  -3  10   7      874.43      846.20     29.18 o 
  -2  10   7      245.34      249.06     18.25 o 
  -1  10   7       23.17       19.63      7.79 o 
   0  10   7      267.04      257.62     16.88 o 
   1  10   7        8.64       -1.01      9.10 o 
   2  10   7     1490.04     1524.27     41.85 o 
   3  10   7     1983.91     2029.02     50.91 o 
   4  10   7       55.08       59.80     12.11 o 
   5  10   7       15.13       -0.91      8.99 o 
   6  10   7      175.74      176.41     38.02 o 
   7  10   7       66.88       57.40     16.94 o 
   8  10   7        8.06       -6.32     13.05 o 
 -12  11   7        5.41       15.96     22.68 o 
 -11  11   7      100.79      135.81     37.52 o 
 -10  11   7      816.57      892.88     47.00 o 
  -9  11   7     1408.93     1451.11     45.16 o 
  -8  11   7     1777.03     1886.15     51.33 o 
  -7  11   7     1036.92     1071.01     36.56 o 
  -6  11   7       79.25       65.98     11.88 o 
  -5  11   7      134.87      124.00     11.40 o 
  -4  11   7       12.56        8.92      5.90 o 
  -3  11   7      489.49      511.79     34.27 o 
  -2  11   7     1332.97     1315.86     63.21 o 
  -1  11   7     2527.98     2510.54     64.50 o 
   0  11   7      909.23      871.77     66.78 o 
   1  11   7      169.85      149.84     18.22 o 
   2  11   7       21.74       11.58      7.82 o 
   3  11   7       34.61       35.82     12.41 o 
   4  11   7     2589.32     2558.99     60.28 o 
   5  11   7     1629.11     1648.94     55.89 o 
   6  11   7      729.22      755.26     71.69 o 
   7  11   7       12.22       25.92     14.87 o 
   8  11   7       99.42       94.00     20.96 o 
 -12  12   7        0.81       14.28     24.64 o 
 -11  12   7      566.04      509.91     59.92 o 
 -10  12   7      812.78      923.49     74.20 o 
  -9  12   7      193.54      172.75     24.42 o 
  -8  12   7       12.45       26.61     10.73 o 
  -7  12   7       76.90       74.99     13.29 o 
  -6  12   7       24.82       60.11     11.80 o 
  -5  12   7      252.85      234.40     14.22 o 
  -4  12   7      135.02      126.94     13.18 o 
  -3  12   7     1614.43     1537.50     43.54 o 
  -2  12   7      192.96      168.19     17.00 o 
  -1  12   7        1.74        7.37      7.37 o 
   0  12   7      511.62      508.53     32.34 o 
   1  12   7      203.82      177.31     15.57 o 
   2  12   7      924.31      841.27     30.61 o 
   3  12   7      706.14      708.43     29.29 o 
   4  12   7      121.18      109.83     15.22 o 
   5  12   7       31.46       22.67     10.51 o 
   6  12   7      677.07      716.45     62.30 o 
   7  12   7      278.62      297.60     29.13 o 
 -11  13   7        0.03       11.20     21.28 o 
 -10  13   7       28.77       21.28     24.08 o 
  -9  13   7       98.14       82.14     14.84 o 
  -8  13   7      862.85      830.04     33.80 o 
  -7  13   7      463.39      455.05     28.45 o 
  -6  13   7      526.22      535.77     26.33 o 
  -5  13   7        4.48        2.57      7.72 o 
  -4  13   7       81.15       66.63     13.01 o 
  -3  13   7      133.09      151.42     14.43 o 
  -2  13   7     2119.06     2076.24     75.88 o 
  -1  13   7      158.37      129.01     17.78 o 
   0  13   7      991.40      944.25     31.24 o 
   1  13   7     1335.16     1246.90     47.78 o 
   2  13   7     1042.04     1014.66     34.03 o 
   3  13   7      577.70      514.95     25.47 o 
   4  13   7       55.25       38.51     10.92 o 
   5  13   7       77.47       53.71     12.87 o 
   6  13   7        7.46      -14.18     10.80 o 
   7  13   7      373.59      351.23     47.60 o 
 -11  14   7      452.31      533.71     63.84 o 
 -10  14   7        5.18       -6.16     17.08 o 
  -9  14   7      117.82       96.70     15.77 o 
  -8  14   7        4.93       -1.85      9.29 o 
  -7  14   7        8.54        7.96      8.93 o 
  -6  14   7       17.46       12.09     12.09 o 
  -5  14   7      486.03      462.88     30.23 o 
  -4  14   7      972.44      977.93     92.18 o 
  -3  14   7     1403.43     1412.23     54.36 o 
  -2  14   7      424.47      456.43     22.28 o 
  -1  14   7      989.24      887.58     36.82 o 
   0  14   7       11.59        5.11      7.37 o 
   1  14   7     2617.59     2726.62    103.45 o 
   2  14   7     1629.71     1572.46     59.82 o 
   3  14   7       82.20       44.04     16.72 o 
   4  14   7       20.72       17.24     10.23 o 
   5  14   7      401.81      454.68     26.15 o 
   6  14   7      493.51      482.04     76.58 o 
   7  14   7      910.19      919.34     46.55 o 
 -11  15   7      566.47      580.47     66.08 o 
 -10  15   7      207.55      206.09     43.96 o 
  -9  15   7        0.97       -1.36     10.83 o 
  -8  15   7       24.77       12.67     10.62 o 
  -7  15   7      277.30      298.15     48.43 o 
  -6  15   7      264.87      278.78     27.03 o 
  -5  15   7     1234.72     1344.44    140.15 o 
  -4  15   7        0.14       -4.44      6.93 o 
  -3  15   7        0.95        2.94      7.84 o 
  -2  15   7      575.15      539.84     24.10 o 
  -1  15   7      428.53      396.69     25.41 o 
   0  15   7       14.07       28.83     17.49 o 
   1  15   7      473.10      557.50     25.74 o 
   2  15   7      147.14      165.18     17.14 o 
   3  15   7      369.29      382.94     23.45 o 
   4  15   7       39.80       23.80     10.82 o 
   5  15   7       89.87       88.15     15.10 o 
   6  15   7        1.36       14.06     15.96 o 
 -10  16   7      592.16      597.67     41.03 o 
  -9  16   7       23.79        5.56     12.89 o 
  -8  16   7        7.11        2.61     11.86 o 
  -7  16   7        1.98       -9.47     10.43 o 
  -6  16   7      379.10      444.05     33.19 o 
  -5  16   7      682.25      741.21     61.74 o 
  -4  16   7      562.04      620.14     26.06 o 
  -3  16   7        1.74       -4.90      7.51 o 
  -2  16   7        9.10        3.83     10.09 o 
  -1  16   7        9.93       -4.34      9.94 o 
   0  16   7     2564.65     2514.45    115.74 o 
   1  16   7      866.81      883.27     32.33 o 
   2  16   7      266.02      224.12     18.77 o 
   3  16   7       47.49       40.58     11.37 o 
   4  16   7      221.05      234.53     20.23 o 
   5  16   7      168.20      191.62     20.31 o 
   6  16   7      122.39      126.56     22.64 o 
 -10  17   7      621.40      654.57     43.37 o 
  -9  17   7     1375.96     1414.00     60.25 o 
  -8  17   7      678.95      753.43     66.22 o 
  -7  17   7       11.99        1.28     12.64 o 
  -6  17   7      205.77      208.51     29.54 o 
  -5  17   7       98.48       69.26     17.46 o 
  -4  17   7      370.74      392.50     29.68 o 
  -3  17   7      497.44      570.50     25.70 o 
  -2  17   7     6440.19     6458.03    196.57 o 
  -1  17   7      369.68      352.32     26.74 o 
   0  17   7       14.55       18.24      9.34 o 
   1  17   7     1519.93     1522.99     60.32 o 
   2  17   7      603.98      636.89     55.21 o 
   3  17   7      307.91      296.97     21.79 o 
   4  17   7      406.32      409.87     25.53 o 
   5  17   7      258.44      266.07     28.26 o 
   6  17   7      257.19      303.50     40.46 o 
  -9  18   7       25.06       13.45     28.56 o 
  -8  18   7       78.08       84.71     20.24 o 
  -7  18   7      190.24      171.20     29.82 o 
  -6  18   7      281.48      322.24     84.98 o 
  -5  18   7      139.11      159.76     33.88 o 
  -4  18   7       83.03       89.83     13.88 o 
  -3  18   7        7.71        2.90      9.82 o 
  -2  18   7      318.45      293.23     24.15 o 
  -1  18   7      330.57      275.42     24.22 o 
   0  18   7     1309.63     1210.23     39.10 o 
   1  18   7        3.35       -6.69      8.15 o 
   2  18   7     1001.00     1037.82     77.80 o 
   3  18   7      270.74      247.90     20.74 o 
   4  18   7        0.31       -8.55     11.45 o 
   5  18   7      201.59      143.23     23.86 o 
  -9  19   7      279.86      216.98     29.98 o 
  -8  19   7      208.19      241.18     29.80 o 
  -7  19   7      363.60      402.00     34.98 o 
  -6  19   7      108.94      107.86     24.92 o 
  -5  19   7        3.63       -0.65     12.04 o 
  -4  19   7      433.35      490.49     39.09 o 
  -3  19   7     2459.62     2517.18     71.04 o 
  -2  19   7      719.44      810.45     69.86 o 
  -1  19   7       31.35       28.30     13.28 o 
   0  19   7        1.23        7.92      9.35 o 
   1  19   7        5.33        4.61      9.51 o 
   2  19   7      351.27      348.65     23.68 o 
   3  19   7     1053.73     1056.72     39.04 o 
   4  19   7      367.61      377.12     29.29 o 
   5  19   7       38.81       32.61     15.98 o 
  -8  20   7       64.67       45.41     24.50 o 
  -7  20   7      511.70      602.72    109.49 o 
  -6  20   7        4.18        9.28     13.02 o 
  -5  20   7       27.55       20.79     15.52 o 
  -4  20   7        1.97       -5.60     15.40 o 
  -3  20   7        3.00       -1.52     10.76 o 
  -2  20   7       56.90       57.01     15.21 o 
  -1  20   7        1.66       -7.92      9.48 o 
   0  20   7       21.61       -2.02      9.16 o 
   1  20   7      335.33      322.41     23.06 o 
   2  20   7       15.94       19.48     11.02 o 
   3  20   7       52.44       39.46     12.98 o 
   4  20   7       84.42       90.05     16.15 o 
  -7  21   7      187.03      263.54     32.52 o 
  -6  21   7      252.93      254.23     31.14 o 
  -5  21   7       24.84       -1.31     30.24 o 
  -4  21   7      174.17      183.97     35.00 o 
  -3  21   7      530.23      536.52     32.43 o 
  -2  21   7      176.42      186.26     22.06 o 
  -1  21   7      493.99      470.80     64.26 o 
   0  21   7       70.27       91.65     15.33 o 
   1  21   7       99.77       76.68     14.55 o 
   2  21   7      189.76      233.25     21.69 o 
   3  21   7      485.63      490.83     28.89 o 
  -6  22   7       68.04       75.00     21.18 o 
  -5  22   7      165.04      131.05     31.08 o 
  -4  22   7       75.71       54.04     25.48 o 
  -3  22   7      380.61      408.03     29.72 o 
  -2  22   7        2.83        6.90     12.76 o 
  -1  22   7       46.56       45.57     15.01 o 
   0  22   7      283.30      267.57     22.53 o 
   1  22   7      175.79      168.26     19.23 o 
   2  22   7        9.02        7.69     11.49 o 
  -5  23   7      241.46      297.38     45.08 o 
  -4  23   7       68.90       21.84     19.60 o 
  -3  23   7       10.89        9.32     13.06 o 
  -2  23   7       12.76        6.36     12.98 o 
  -1  23   7       22.01       26.70     14.58 o 
   0  23   7        0.14       -6.65     10.41 o 
   1  23   7      113.50      119.20     17.85 o 
  -3  24   7       76.91       84.27     19.04 o 
  -2  24   7       31.01        8.06     13.72 o 
  -1  24   7       17.79       32.13     15.11 o 
 -13   0   8      360.70      279.74     50.40 o 
 -12   0   8     1369.85     1342.68     89.05 o 
 -11   0   8      266.78      219.25     40.88 o 
 -10   0   8      194.51      152.05     35.84 o 
  -9   0   8        1.52      -12.32     14.84 o 
  -8   0   8      764.29      826.33     59.92 o 
  -7   0   8      884.86      881.71     37.21 o 
  -6   0   8        6.60        9.14      8.45 o 
  -5   0   8      514.87      535.40     35.28 o 
  -4   0   8      240.72      284.12     22.72 o 
  -3   0   8     1228.12     1142.93     43.17 o 
  -2   0   8     6025.18     6094.20    249.21 o 
  -1   0   8     3180.55     3218.11     92.13 o 
   0   0   8      156.31      150.65     24.22 o 
   1   0   8      109.79      170.81     28.28 o 
   2   0   8       61.24       31.08     16.52 o 
   3   0   8      168.85      169.97     29.68 o 
   4   0   8      140.33        8.40     13.44 o 
   5   0   8      659.86      843.41     56.56 o 
   6   0   8     1270.03     1339.04     73.64 o 
   7   0   8      932.75     1019.82     65.24 o 
 -13   1   8      126.62      106.89     32.62 o 
 -12   1   8        2.98       -2.78     14.92 o 
 -11   1   8        6.83        8.22     14.55 o 
 -10   1   8      372.52      413.41     35.61 o 
  -9   1   8       18.14       15.95     12.23 o 
  -8   1   8      568.66      564.15     35.84 o 
  -7   1   8       15.78        9.39      6.28 o 
  -6   1   8       90.04      106.93     14.09 o 
  -5   1   8        0.95        1.66      5.58 o 
  -4   1   8      503.45      439.11     18.85 o 
  -3   1   8      778.48      733.47     23.81 o 
  -2   1   8      281.55      262.87     15.64 o 
  -1   1   8        0.07        0.12      5.87 o 
   0   1   8     1484.41     1421.40     68.14 o 
   1   1   8      857.22      817.41     36.82 o 
   2   1   8      105.08      119.84     17.77 o 
   3   1   8        9.12       -6.48      8.99 o 
   4   1   8       96.24       50.15     16.52 o 
   5   1   8        6.42       -5.20     11.28 o 
   6   1   8       68.35       31.66     15.34 o 
   7   1   8      147.58      193.25     24.94 o 
   8   1   8       14.44       24.92     21.84 o 
 -13   2   8       13.87       17.87     18.34 o 
 -12   2   8       61.63       47.18     19.44 o 
 -11   2   8       44.38       31.83     16.71 o 
 -10   2   8        0.21       -2.99     12.77 o 
  -9   2   8      115.91       84.12     21.70 o 
  -8   2   8       89.14       94.81     18.71 o 
  -7   2   8       16.81       10.48      6.36 o 
  -6   2   8      980.91     1001.43     30.51 o 
  -5   2   8       93.73       97.26     10.83 o 
  -4   2   8       75.62       48.88     10.95 o 
  -3   2   8      100.97       95.67     10.95 o 
  -2   2   8      395.48      396.33     23.68 o 
  -1   2   8     3139.44     3215.58     57.89 o 
   0   2   8     1332.03     1416.71     34.47 o 
   1   2   8       13.83       15.43      8.92 o 
   2   2   8       83.38       93.94     17.22 o 
   3   2   8      224.99      240.31     25.34 o 
   4   2   8     3011.44     2817.63     78.98 o 
   5   2   8     1622.52     1522.36     55.34 o 
   6   2   8      116.53      159.25     23.94 o 
   7   2   8      274.69      386.97     30.68 o 
   8   2   8       16.49       19.32     21.56 o 
 -13   3   8       74.21       70.62     22.21 o 
 -12   3   8       24.01       -2.87     14.92 o 
 -11   3   8      156.15      153.54     25.34 o 
 -10   3   8     2029.53     2022.35     73.12 o 
  -9   3   8     1172.79     1131.62     51.71 o 
  -8   3   8      414.61      436.52     83.02 o 
  -7   3   8        7.58       10.09      8.25 o 
  -6   3   8      252.20      222.21     15.04 o 
  -5   3   8     2534.08     2408.27     47.77 o 
  -4   3   8      988.11      955.57     33.47 o 
  -3   3   8      276.23      251.47     20.65 o 
  -2   3   8     3507.53     3455.11     65.60 o 
  -1   3   8      909.46      890.16     26.69 o 
   0   3   8        1.01        5.71      7.33 o 
   1   3   8     3634.58     3435.29     76.70 o 
   2   3   8     2075.31     2109.60     64.15 o 
   3   3   8       31.08       48.37     13.79 o 
   4   3   8     1480.99     1355.73     51.27 o 
   5   3   8      185.33      155.49     21.66 o 
   6   3   8        0.81       -1.40     11.07 o 
   7   3   8      183.97      209.06     24.93 o 
   8   3   8       31.75       30.24     22.96 o 
 -13   4   8       40.10       64.26     22.47 o 
 -12   4   8       59.26       52.17     20.44 o 
 -11   4   8       32.46       21.95     15.89 o 
 -10   4   8      105.65      111.59     21.38 o 
  -9   4   8      151.44      159.05     23.96 o 
  -8   4   8       77.08       55.79     15.92 o 
  -7   4   8      575.25      540.89     25.87 o 
  -6   4   8      247.21      267.12     21.46 o 
  -5   4   8     1002.53     1041.33     29.06 o 
  -4   4   8      189.90      155.86     12.96 o 
  -3   4   8       70.40       74.52      9.91 o 
  -2   4   8       12.45       11.30      6.77 o 
  -1   4   8     1288.60     1329.73     33.23 o 
   0   4   8      370.88      343.68     25.62 o 
   1   4   8     1209.01     1186.16     57.35 o 
   2   4   8      590.08      604.45     33.16 o 
   3   4   8      115.37       93.13     17.72 o 
   4   4   8     1389.39     1183.60     47.72 o 
   5   4   8       28.78       43.94     15.12 o 
   6   4   8      163.32      171.93     46.76 o 
   7   4   8       74.59       52.08     16.93 o 
   8   4   8        0.15        1.96     20.16 o 
 -12   5   8      533.24      533.59     84.00 o 
 -11   5   8     1274.18     1324.37     60.43 o 
 -10   5   8      393.65      388.23     41.02 o 
  -9   5   8     1150.87     1185.92    185.65 o 
  -8   5   8      905.38      905.69     33.82 o 
  -7   5   8      260.08      259.87     19.81 o 
  -6   5   8      508.95      501.03     25.87 o 
  -5   5   8     3468.39     3381.43     75.58 o 
  -4   5   8     2463.99     2375.19     47.53 o 
  -3   5   8     3451.98     3388.59     60.33 o 
  -2   5   8     2265.69     2306.09     54.73 o 
  -1   5   8       52.91       55.65      9.40 o 
   0   5   8      670.25      662.87     45.52 o 
   1   5   8      344.89      344.75     26.19 o 
   2   5   8     3791.48     3854.59    110.47 o 
   3   5   8     1029.74     1090.81     44.94 o 
   4   5   8      491.38      452.28     30.68 o 
   5   5   8       50.71       19.39     14.28 o 
   6   5   8      210.20      200.03     23.70 o 
   7   5   8        3.23        3.37     12.74 o 
   8   5   8      229.19      228.77     36.68 o 
 -12   6   8       39.65       18.79     17.02 o 
 -11   6   8       26.64       39.09     17.32 o 
 -10   6   8       29.79       18.04     14.75 o 
  -9   6   8        2.42       -4.90     11.30 o 
  -8   6   8       22.60        3.50      8.75 o 
  -7   6   8        0.56       -2.48      7.33 o 
  -6   6   8       12.80        8.42      6.52 o 
  -5   6   8       23.39       30.45      8.09 o 
  -4   6   8      478.17      440.54     19.54 o 
  -3   6   8      210.15      215.41     14.90 o 
  -2   6   8       56.28       34.10      7.93 o 
  -1   6   8      224.03      228.86     18.70 o 
   0   6   8      515.39      515.03     27.87 o 
   1   6   8     2327.67     2358.60     56.50 o 
   2   6   8     1148.43     1220.11     46.79 o 
   3   6   8       31.79       16.53     12.12 o 
   4   6   8     1537.11     1570.62     56.11 o 
   5   6   8        4.48        0.96     11.19 o 
   6   6   8      138.76      119.65     43.68 o 
   7   6   8       26.51       13.44     20.16 o 
 -12   7   8       11.68       24.93     17.11 o 
 -11   7   8      359.95      398.58     35.81 o 
 -10   7   8      994.02     1044.07     69.44 o 
  -9   7   8     1056.35     1054.72     50.61 o 
  -8   7   8      425.99      388.65     24.15 o 
  -7   7   8      153.14      149.89     16.26 o 
  -6   7   8      789.24      762.82     43.29 o 
  -5   7   8      468.38      479.23     42.64 o 
  -4   7   8      631.12      649.99     22.96 o 
  -3   7   8     1591.54     1576.72     37.00 o 
  -2   7   8      489.61      490.21     20.56 o 
  -1   7   8        0.03       -3.08      6.49 o 
   0   7   8     2662.81     2707.60     59.41 o 
   1   7   8      819.89      841.16     37.82 o 
   2   7   8      100.77      112.01     45.08 o 
   3   7   8     2840.66     2742.57     77.32 o 
   4   7   8      435.15      374.69     28.71 o 
   5   7   8       28.89       20.29     12.80 o 
   6   7   8       41.04       33.96     15.21 o 
   7   7   8       82.96       89.89     26.60 o 
 -12   8   8       32.86       14.78     16.92 o 
 -11   8   8      386.57      371.14     35.39 o 
 -10   8   8       40.85       19.71     14.94 o 
  -9   8   8       21.38        2.78     13.54 o 
  -8   8   8      108.05      127.27     18.64 o 
  -7   8   8      167.86      188.39     18.13 o 
  -6   8   8      392.49      394.99     18.53 o 
  -5   8   8       97.66       85.43     10.67 o 
  -4   8   8      235.33      181.45     14.01 o 
  -3   8   8       79.85       57.48      9.40 o 
  -2   8   8      423.98      423.83     21.66 o 
  -1   8   8     1505.04     1540.12     41.85 o 
   0   8   8      335.44      331.98     21.16 o 
   1   8   8       58.35       60.90     14.63 o 
   2   8   8     1666.69     1715.97    157.65 o 
   3   8   8      958.61      932.60     47.46 o 
   4   8   8     1642.14     1689.56    102.07 o 
   5   8   8      904.36      921.13     42.96 o 
   6   8   8      611.60      608.60     35.80 o 
   7   8   8       17.30       -7.28     18.48 o 
 -12   9   8        9.58       -1.40     20.16 o 
 -11   9   8      192.64      184.39     26.82 o 
 -10   9   8       98.32       76.83     19.70 o 
  -9   9   8       12.09       -3.56     11.46 o 
  -8   9   8      192.13      169.90     18.11 o 
  -7   9   8      595.88      591.47     27.99 o 
  -6   9   8      171.37      164.27     17.04 o 
  -5   9   8       20.45       20.08      7.34 o 
  -4   9   8      102.49       63.45      9.73 o 
  -3   9   8      175.02      173.39     13.90 o 
  -2   9   8       80.29       64.23     11.43 o 
  -1   9   8        0.27       -5.49      7.26 o 
   0   9   8      610.97      615.25     32.48 o 
   1   9   8     1414.05     1526.11     71.96 o 
   2   9   8      883.14      895.24     40.36 o 
   3   9   8      256.07      205.78     22.84 o 
   4   9   8       38.34       29.45     14.25 o 
   5   9   8       30.63       21.37     17.36 o 
   6   9   8       29.88       43.11     15.94 o 
   7   9   8      336.88      296.82     39.48 o 
 -12  10   8        6.03       16.80     24.64 o 
 -11  10   8       21.02       18.44     16.11 o 
 -10  10   8      170.02      135.59     24.60 o 
  -9  10   8       47.80       28.32     14.51 o 
  -8  10   8       34.11       23.16     10.67 o 
  -7  10   8      552.76      602.92     58.03 o 
  -6  10   8      282.39      289.63     25.19 o 
  -5  10   8      933.62      949.56     30.16 o 
  -4  10   8       62.01       51.99      9.21 o 
  -3  10   8     2811.65     2782.13    134.14 o 
  -2  10   8     2075.43     2082.54     79.71 o 
  -1  10   8     1233.40     1229.67     66.23 o 
   0  10   8     3594.77     3811.03     94.00 o 
   1  10   8      256.42      219.10     22.41 o 
   2  10   8      202.40      201.10     22.33 o 
   3  10   8      542.38      472.87     54.18 o 
   4  10   8     1099.96     1125.20     46.63 o 
   5  10   8      608.27      580.11     34.54 o 
   6  10   8      436.60      487.38     44.66 o 
   7  10   8       38.73       15.12     21.00 o 
 -11  11   8        0.25        1.68     19.32 o 
 -10  11   8      378.25      392.00     82.04 o 
  -9  11   8      272.02      268.67     35.87 o 
  -8  11   8      216.39      213.64     20.24 o 
  -7  11   8      404.64      388.82     35.74 o 
  -6  11   8      356.90      401.21     24.58 o 
  -5  11   8       24.75       23.05      8.14 o 
  -4  11   8     1707.25     1813.36     46.96 o 
  -3  11   8     1307.19     1292.63     53.18 o 
  -2  11   8      992.71      965.61     32.61 o 
  -1  11   8      283.68      289.50     19.35 o 
   0  11   8        7.09       20.11     11.00 o 
   1  11   8       13.96       -1.75      9.70 o 
   2  11   8      137.90      165.30     20.96 o 
   3  11   8      171.31      206.95     22.80 o 
   4  11   8      146.36      153.09     21.37 o 
   5  11   8       49.67       52.47     36.54 o 
   6  11   8       81.98       73.64     25.20 o 
 -11  12   8       15.83       15.40     23.80 o 
 -10  12   8       10.03        5.15     14.22 o 
  -9  12   8        7.27       14.22     10.86 o 
  -8  12   8      253.75      281.81     23.13 o 
  -7  12   8      687.29      647.96     30.64 o 
  -6  12   8      580.68      600.04     28.85 o 
  -5  12   8      262.54      308.33     18.51 o 
  -4  12   8        2.52       10.69      8.17 o 
  -3  12   8        0.65        6.95     10.64 o 
  -2  12   8        5.50        3.26      7.57 o 
  -1  12   8     2137.29     2116.20    172.35 o 
   0  12   8     1634.90     1684.00     56.44 o 
   1  12   8      794.31      794.99     58.94 o 
   2  12   8      576.92      645.77     34.96 o 
   3  12   8      110.24      127.95     19.79 o 
   4  12   8        8.13        0.71     10.76 o 
   5  12   8      594.23      652.72     37.50 o 
   6  12   8       30.26        7.84     19.60 o 
 -11  13   8      777.57      736.72     72.80 o 
 -10  13   8      817.22      823.47     48.52 o 
  -9  13   8      172.12      160.15     19.33 o 
  -8  13   8       20.06       18.18     11.41 o 
  -7  13   8       89.52       54.42     12.92 o 
  -6  13   8      118.64      107.76     27.77 o 
  -5  13   8      697.35      739.18     28.97 o 
  -4  13   8     1205.43     1174.83     38.04 o 
  -3  13   8      368.72      390.64     22.04 o 
  -2  13   8      165.33      137.35     15.06 o 
  -1  13   8        8.01       11.22      9.96 o 
   0  13   8       14.41       -4.39      9.40 o 
   1  13   8       84.74      100.18     17.22 o 
   2  13   8      735.37      803.23     39.20 o 
   3  13   8      494.06      471.05     31.33 o 
   4  13   8      587.23      548.96     33.72 o 
   5  13   8      256.55      315.72     28.46 o 
   6  13   8       72.91       73.08     24.64 o 
 -10  14   8       16.69       -5.60     21.84 o 
  -9  14   8       61.32       74.62     15.61 o 
  -8  14   8       20.89       10.81     10.08 o 
  -7  14   8       56.21       68.97     13.91 o 
  -6  14   8      267.20      280.70     22.23 o 
  -5  14   8      366.44      408.76     22.68 o 
  -4  14   8       78.63       76.40     12.77 o 
  -3  14   8      432.24      420.81     22.54 o 
  -2  14   8        0.71       -3.74      8.88 o 
  -1  14   8       87.21      111.14     17.09 o 
   0  14   8      235.57      197.21     21.53 o 
   1  14   8       53.78       47.59     14.56 o 
   2  14   8        5.56        1.26     11.43 o 
   3  14   8       30.83       23.01     13.46 o 
   4  14   8        2.02       -4.06     11.16 o 
   5  14   8       57.42       60.93     27.30 o 
   6  14   8       16.27       26.60     21.00 o 
 -10  15   8      368.67      506.27     63.00 o 
  -9  15   8      470.44      503.32     30.23 o 
  -8  15   8      391.26      293.87     25.18 o 
  -7  15   8       31.65       20.56     10.41 o 
  -6  15   8       39.40       14.42     12.78 o 
  -5  15   8      813.37      796.09     84.56 o 
  -4  15   8      453.62      473.34     32.25 o 
  -3  15   8      348.04      428.18     34.40 o 
  -2  15   8      151.26      149.26     19.21 o 
  -1  15   8      662.96      642.84     34.03 o 
   0  15   8        5.81        2.49      9.60 o 
   1  15   8     2151.10     2132.64     80.08 o 
   2  15   8     1563.11     1595.16     85.68 o 
   3  15   8      455.56      484.41     55.30 o 
   4  15   8       13.60       10.95     13.58 o 
   5  15   8        9.69       24.92     15.31 o 
 -10  16   8        4.92        0.86     14.51 o 
  -9  16   8       16.17        2.93     14.06 o 
  -8  16   8       62.24       98.89     20.24 o 
  -7  16   8       71.30       92.22     20.31 o 
  -6  16   8       95.40       87.28     18.93 o 
  -5  16   8       89.92      118.38     21.69 o 
  -4  16   8      574.40      575.64     27.14 o 
  -3  16   8      712.42      666.87     33.96 o 
  -2  16   8      261.79      223.67     22.52 o 
  -1  16   8       14.03        8.34     11.20 o 
   0  16   8      144.89      137.54     19.79 o 
   1  16   8      570.78      619.41     51.38 o 
   2  16   8       18.75       25.95     13.56 o 
   3  16   8       71.51       74.33     16.81 o 
   4  16   8       88.79       63.58     27.86 o 
   5  16   8      176.84      186.21     24.73 o 
  -9  17   8      136.99      149.61     25.28 o 
  -8  17   8       48.87       60.89     19.38 o 
  -7  17   8       15.13        3.42     13.12 o 
  -6  17   8       18.41        5.94     12.76 o 
  -5  17   8      259.23      269.87     28.44 o 
  -4  17   8     1351.85     1360.48     55.86 o 
  -3  17   8      822.78      749.20     36.95 o 
  -2  17   8       77.33       87.43     17.02 o 
  -1  17   8       88.36       78.39     16.82 o 
   0  17   8      558.28      591.96     69.02 o 
   1  17   8      962.36      970.12     60.76 o 
   2  17   8      333.02      369.22     30.03 o 
   3  17   8      535.89      559.78     34.92 o 
   4  17   8        1.00        5.14     14.33 o 
  -8  18   8      119.76      144.37     25.28 o 
  -7  18   8      415.10      388.73     35.11 o 
  -6  18   8      261.06      273.00     30.09 o 
  -5  18   8      139.44      161.60     24.86 o 
  -4  18   8        6.23       -2.04     21.28 o 
  -3  18   8      754.87      728.57     49.56 o 
  -2  18   8       97.84       85.07     17.16 o 
  -1  18   8      605.93      673.03     77.14 o 
   0  18   8      598.48      589.62     34.22 o 
   1  18   8      249.76      241.81     36.96 o 
   2  18   8      165.31      150.88     22.36 o 
   3  18   8      398.16      410.97     31.99 o 
   4  18   8      421.41      490.24     36.96 o 
  -8  19   8        0.27       -8.19     13.78 o 
  -7  19   8       26.21       23.90     16.10 o 
  -6  19   8      112.23      137.35     30.80 o 
  -5  19   8       70.51       77.47     19.43 o 
  -4  19   8        3.85        5.46     11.68 o 
  -3  19   8       11.86       11.88     12.16 o 
  -2  19   8       88.18      104.94     18.57 o 
  -1  19   8     1375.97     1264.41     62.02 o 
   0  19   8       69.32       68.02     17.22 o 
   1  19   8      190.71      135.58     20.85 o 
   2  19   8       23.77       12.75     13.00 o 
   3  19   8      131.55      141.60     22.53 o 
  -7  20   8      532.13      651.07     45.49 o 
  -6  20   8      381.90      449.69     96.47 o 
  -5  20   8      196.51      168.85     34.72 o 
  -4  20   8        5.41        5.88     17.64 o 
  -3  20   8      108.18      116.05     19.53 o 
  -2  20   8      602.71      576.57     71.26 o 
  -1  20   8      472.65      591.40     36.27 o 
   0  20   8      374.08      402.82     50.26 o 
   1  20   8       27.84       16.17     13.45 o 
   2  20   8        4.07        7.17     13.17 o 
  -6  21   8        7.24       14.20     16.62 o 
  -5  21   8      101.66       63.84     25.20 o 
  -4  21   8      942.34      857.97     66.64 o 
  -3  21   8      791.01      784.11     39.92 o 
  -2  21   8      575.72      618.30     55.02 o 
  -1  21   8        5.35        4.26     12.56 o 
   0  21   8      122.52      117.08     21.51 o 
   1  21   8       46.23       37.77     15.43 o 
  -4  22   8        0.07        0.28     16.80 o 
  -3  22   8       50.59       43.57     15.83 o 
  -2  22   8      686.63      664.23     66.92 o 
  -1  22   8        2.29       -5.67     13.36 o 
   0  22   8      276.03      340.51     30.57 o 
 -12   1   9       85.66       86.69     23.85 o 
 -11   1   9      340.05      307.29     33.96 o 
 -10   1   9      498.70      486.49     38.71 o 
  -9   1   9      225.00      249.31     29.27 o 
  -8   1   9       41.73       23.37     24.36 o 
  -7   1   9      634.25      608.94     23.27 o 
  -6   1   9     1110.44     1082.52     31.40 o 
  -5   1   9       99.39       96.12     16.01 o 
  -4   1   9      747.12      767.05     25.87 o 
  -3   1   9       34.82       31.12     10.51 o 
  -2   1   9     1218.19     1193.88     33.22 o 
  -1   1   9       39.65       47.44     11.68 o 
   0   1   9     1624.07     1722.20     40.76 o 
   1   1   9     2121.87     2147.96     97.87 o 
   2   1   9     2207.61     2018.38     65.72 o 
   3   1   9      118.37      115.23     19.40 o 
   4   1   9      427.15      461.36     33.06 o 
   5   1   9      192.14      200.18     39.48 o 
   6   1   9       96.08      101.08     25.76 o 
   7   1   9      435.09      425.18     36.96 o 
 -12   2   9       57.82       50.96     25.76 o 
 -11   2   9      113.37       72.22     21.12 o 
 -10   2   9      153.42      195.47     27.81 o 
  -9   2   9      167.02      157.35     24.66 o 
  -8   2   9      583.23      661.80     39.64 o 
  -7   2   9      926.88      896.20     42.32 o 
  -6   2   9       80.77       63.73     10.17 o 
  -5   2   9      347.71      324.64     19.45 o 
  -4   2   9      130.69      112.33     12.40 o 
  -3   2   9      172.01      155.27     19.89 o 
  -2   2   9        4.66       12.16      9.58 o 
  -1   2   9     2528.53     2552.17     57.42 o 
   0   2   9       58.48       45.22     11.00 o 
   1   2   9      161.67      107.76     23.66 o 
   2   2   9      165.67      103.40     63.56 o 
   3   2   9     1239.24     1060.96     46.22 o 
   4   2   9      277.07      222.90     25.40 o 
   5   2   9      114.35       90.78     62.86 o 
   6   2   9       45.41       80.30     19.95 o 
   7   2   9        3.27       21.80     16.91 o 
 -12   3   9      193.97      203.93     33.04 o 
 -11   3   9        7.71      -11.28     14.56 o 
 -10   3   9       79.26       47.31     19.46 o 
  -9   3   9      329.38      332.52     32.09 o 
  -8   3   9       44.49       41.87     30.38 o 
  -7   3   9        1.88        0.54      8.01 o 
  -6   3   9       19.30       16.50      9.22 o 
  -5   3   9      305.02      302.64     17.67 o 
  -4   3   9      317.57      326.73     18.55 o 
  -3   3   9       74.96       70.75     10.87 o 
  -2   3   9     1166.50     1168.85     32.63 o 
  -1   3   9      541.48      546.70     22.63 o 
   0   3   9       59.25       57.86     19.10 o 
   1   3   9      824.53      935.20     41.06 o 
   2   3   9      231.87      204.28     39.20 o 
   3   3   9        0.20      -11.31     11.46 o 
   4   3   9       11.70       15.88     12.54 o 
   5   3   9      239.47      247.98     27.11 o 
   6   3   9      273.72      298.67     29.59 o 
 -12   4   9       31.85       40.87     18.51 o 
 -11   4   9      339.35      289.88     33.43 o 
 -10   4   9      221.14      224.49     29.14 o 
  -9   4   9      736.04      789.30    106.83 o 
  -8   4   9     1253.16     1121.79     39.73 o 
  -7   4   9      515.13      498.92     26.96 o 
  -6   4   9        6.12       -4.17      6.52 o 
  -5   4   9      820.49      758.15     26.14 o 
  -4   4   9     2674.02     2623.69     52.87 o 
  -3   4   9     4004.63     3992.39    136.29 o 
  -2   4   9      114.58      115.79     16.53 o 
  -1   4   9      110.15      101.49     12.50 o 
   0   4   9       10.55        2.95      8.35 o 
   1   4   9      404.50      373.78     26.66 o 
   2   4   9      985.01     1090.26     46.88 o 
   3   4   9      884.24      907.61     70.84 o 
   4   4   9      329.06      339.68     29.48 o 
   5   4   9      414.34      379.38     35.28 o 
   6   4   9        6.86        6.70     16.66 o 
 -12   5   9        1.32       13.10     17.50 o 
 -11   5   9       55.94       68.66     19.65 o 
 -10   5   9      147.74      115.71     22.67 o 
  -9   5   9       79.21       86.69     20.48 o 
  -8   5   9        7.67        5.20      9.71 o 
  -7   5   9       69.37       58.00     12.53 o 
  -6   5   9      170.72      170.51     22.07 o 
  -5   5   9      211.79      191.59     15.26 o 
  -4   5   9      311.91      340.05     18.94 o 
  -3   5   9      501.29      490.33     21.63 o 
  -2   5   9      226.97      255.74     16.97 o 
  -1   5   9     1194.41     1188.84     40.42 o 
   0   5   9      717.25      690.25     59.99 o 
   1   5   9      181.43      188.67     22.86 o 
   2   5   9      508.74      439.65     48.86 o 
   3   5   9      344.10      339.30     28.51 o 
   4   5   9      221.93      229.97     25.83 o 
   5   5   9        3.16        0.30     12.77 o 
   6   5   9       36.27        9.54     14.95 o 
 -12   6   9        4.33        4.24     22.82 o 
 -11   6   9       28.75       -5.18     14.27 o 
 -10   6   9      318.72      263.29     31.33 o 
  -9   6   9      235.31      224.65     28.81 o 
  -8   6   9      715.70      726.57     50.77 o 
  -7   6   9      850.22      856.79     34.52 o 
  -6   6   9      392.33      302.32     24.41 o 
  -5   6   9       33.15       33.08      8.89 o 
  -4   6   9     2686.91     2595.22     82.29 o 
  -3   6   9     3854.26     3800.41     67.98 o 
  -2   6   9     3693.79     3757.53     78.45 o 
  -1   6   9      839.74      851.60     31.95 o 
   0   6   9      216.46      169.47     16.72 o 
   1   6   9        8.43       -7.87     10.72 o 
   2   6   9     2529.93     2377.16    133.15 o 
   3   6   9     1615.26     1645.91    186.07 o 
   4   6   9       95.53       92.64     18.56 o 
   5   6   9        2.00        4.81     12.96 o 
   6   6   9       33.66       45.54     17.17 o 
 -11   7   9       51.24       34.82     18.11 o 
 -10   7   9        6.90        3.68     13.36 o 
  -9   7   9       49.85       78.34     19.30 o 
  -8   7   9      188.40      185.48     18.97 o 
  -7   7   9      244.05      242.90     25.05 o 
  -6   7   9      315.44      322.10     18.75 o 
  -5   7   9      751.20      717.25     25.75 o 
  -4   7   9       33.12       28.50      9.08 o 
  -3   7   9       40.40       37.83      9.27 o 
  -2   7   9      406.70      446.16     22.59 o 
  -1   7   9      729.41      750.08     30.27 o 
   0   7   9     2022.63     2113.26     53.18 o 
   1   7   9      306.36      359.95     28.69 o 
   2   7   9      222.61      202.48     45.92 o 
   3   7   9       13.30       -2.36     11.16 o 
   4   7   9       73.10       81.82     18.30 o 
   5   7   9      781.49      758.09     72.24 o 
   6   7   9      285.08      254.06     28.11 o 
 -11   8   9        8.62       30.06     16.83 o 
 -10   8   9       10.84        8.99     15.23 o 
  -9   8   9      293.50      280.45     38.64 o 
  -8   8   9      246.99      201.08     20.33 o 
  -7   8   9       47.21       32.06     11.54 o 
  -6   8   9        3.26        1.14      7.06 o 
  -5   8   9      101.56       97.63     12.22 o 
  -4   8   9       84.74       99.73     12.18 o 
  -3   8   9     1206.40     1211.22     34.01 o 
  -2   8   9      633.60      639.56     28.58 o 
  -1   8   9       77.89       86.84     22.10 o 
   0   8   9      410.45      373.11     48.86 o 
   1   8   9     1544.83     1400.38    155.27 o 
   2   8   9      556.55      507.66     33.60 o 
   3   8   9      491.62      542.32     35.34 o 
   4   8   9      196.62      161.59     22.91 o 
   5   8   9       76.18      106.13     24.78 o 
   6   8   9       67.24      101.09     21.05 o 
 -11   9   9       51.02       75.83     21.76 o 
 -10   9   9       28.48       26.65     15.80 o 
  -9   9   9       44.75       38.07     16.82 o 
  -8   9   9       12.59        8.98     10.22 o 
  -7   9   9      137.59      119.38     16.66 o 
  -6   9   9     1259.34     1255.97     86.68 o 
  -5   9   9      505.40      484.24     22.01 o 
  -4   9   9      349.46      316.69     21.09 o 
  -3   9   9      195.33      174.38     15.22 o 
  -2   9   9      351.72      351.61     22.05 o 
  -1   9   9       89.07       80.08     13.63 o 
   0   9   9      472.96      464.48     37.80 o 
   1   9   9      816.77      786.91     39.89 o 
   2   9   9     1100.89     1184.53     49.40 o 
   3   9   9      122.22      142.64     67.90 o 
   4   9   9      275.06      289.69     28.00 o 
   5   9   9      269.67      313.73     47.18 o 
   6   9   9      221.07      184.47     24.93 o 
 -11  10   9       50.07       49.37     20.09 o 
 -10  10   9       50.91       32.17     17.88 o 
  -9  10   9        6.81       -8.75     16.05 o 
  -8  10   9       94.71       75.17     14.60 o 
  -7  10   9       63.74       76.39     14.85 o 
  -6  10   9      256.12      215.95     20.55 o 
  -5  10   9      116.44      110.45     12.75 o 
  -4  10   9       98.55       99.97     12.74 o 
  -3  10   9      735.30      759.26     33.50 o 
  -2  10   9      144.97      114.97     14.70 o 
  -1  10   9     3887.65     3778.16    189.57 o 
   0  10   9     1837.70     1769.40     63.28 o 
   1  10   9      315.30      316.58     27.72 o 
   2  10   9       72.08       67.36     16.69 o 
   3  10   9       21.87       14.65     13.46 o 
   4  10   9        0.89        7.36     12.96 o 
   5  10   9       11.30       -6.44     12.07 o 
 -11  11   9      704.84      679.32     71.68 o 
 -10  11   9      796.14      739.24     47.09 o 
  -9  11   9       48.36       31.83     12.95 o 
  -8  11   9      187.93      139.97     35.30 o 
  -7  11   9      188.84      182.49     19.63 o 
  -6  11   9      637.44      627.82     30.92 o 
  -5  11   9       40.34       53.14     12.25 o 
  -4  11   9      745.75      810.04     31.70 o 
  -3  11   9      385.43      327.59     21.66 o 
  -2  11   9        0.25        4.76      8.57 o 
  -1  11   9      294.39      278.53     26.11 o 
   0  11   9      176.79      145.35     20.68 o 
   1  11   9     1736.01     1888.59     94.79 o 
   2  11   9      757.29      717.83     38.37 o 
   3  11   9      411.63      343.47     29.27 o 
   4  11   9       10.94        9.83     14.56 o 
   5  11   9       87.40      100.19     20.79 o 
 -10  12   9       60.39       46.42     19.65 o 
  -9  12   9      119.18      133.10     18.91 o 
  -8  12   9      146.06      128.83     18.23 o 
  -7  12   9      367.39      413.10     27.08 o 
  -6  12   9      150.27      141.26     17.71 o 
  -5  12   9        9.76        5.36      8.53 o 
  -4  12   9       10.89        5.08      9.25 o 
  -3  12   9       89.35       65.69     14.23 o 
  -2  12   9        7.16       10.38     10.88 o 
  -1  12   9      133.18      142.41     20.17 o 
   0  12   9      198.14      157.53     24.08 o 
   1  12   9        4.27        8.20     12.32 o 
   2  12   9       48.48       42.00     15.14 o 
   3  12   9      314.05      296.10     28.21 o 
   4  12   9      617.24      601.06     38.05 o 
   5  12   9       60.80       40.89     17.00 o 
 -10  13   9      126.70      130.12     24.89 o 
  -9  13   9        4.76       -0.79     11.18 o 
  -8  13   9       42.29       20.30     11.79 o 
  -7  13   9       92.19      111.64     16.70 o 
  -6  13   9       63.50       50.32     13.22 o 
  -5  13   9     1575.05     1489.49     84.17 o 
  -4  13   9      130.18      164.02     17.38 o 
  -3  13   9      595.23      656.66     32.20 o 
  -2  13   9      325.82      322.83     26.76 o 
  -1  13   9       46.24       31.17     13.64 o 
   0  13   9       59.37       34.16     14.06 o 
   1  13   9      521.93      568.75     75.04 o 
   2  13   9      641.81      612.17     61.88 o 
   3  13   9       39.77       41.65     15.30 o 
   4  13   9      213.99      240.05     26.73 o 
  -9  14   9       77.46       98.75     17.60 o 
  -8  14   9      362.85      385.88     27.54 o 
  -7  14   9      732.17      773.84     35.26 o 
  -6  14   9      461.05      442.36     34.59 o 
  -5  14   9     1646.87     1692.48    133.99 o 
  -4  14   9      899.49      925.06     34.66 o 
  -3  14   9       15.49       11.95     11.06 o 
  -2  14   9      560.42      682.20     36.68 o 
  -1  14   9      693.86      744.80     37.91 o 
   0  14   9      112.28      112.42     37.10 o 
   1  14   9        0.38       15.35     12.07 o 
   2  14   9      260.11      238.97     26.21 o 
   3  14   9      625.74      732.55     40.10 o 
   4  14   9      323.43      334.98     60.06 o 
  -9  15   9       19.47       13.46     12.84 o 
  -8  15   9      135.44      159.46     32.71 o 
  -7  15   9        1.20       -4.95     11.86 o 
  -6  15   9      132.64      122.82     21.66 o 
  -5  15   9       87.34       97.21     20.37 o 
  -4  15   9       25.04       -2.98      8.67 o 
  -3  15   9      273.53      255.95     24.54 o 
  -2  15   9       12.18       13.27     11.16 o 
  -1  15   9       22.14       36.12     13.44 o 
   0  15   9       25.45       31.13     13.82 o 
   1  15   9       68.12       50.09     16.01 o 
   2  15   9       39.72       63.79     26.32 o 
   3  15   9      305.55      283.01     52.92 o 
   4  15   9       65.26       52.87     22.54 o 
  -8  16   9      265.50      297.81     32.45 o 
  -7  16   9      322.08      269.67     35.84 o 
  -6  16   9       54.00       21.42     30.80 o 
  -5  16   9        8.77        2.39     12.79 o 
  -4  16   9        3.87       -3.52      9.25 o 
  -3  16   9      998.90      988.38     43.69 o 
  -2  16   9      919.17      902.89     41.94 o 
  -1  16   9      134.61      122.26     19.92 o 
   0  16   9       10.39       13.16     13.46 o 
   1  16   9      408.86      480.32     79.24 o 
   2  16   9      159.89      138.73     22.00 o 
   3  16   9      199.30      195.88     26.10 o 
  -8  17   9        5.62       -2.16     14.17 o 
  -7  17   9      347.11      361.11     57.82 o 
  -6  17   9      653.25      717.76     44.33 o 
  -5  17   9      846.93      885.37     65.66 o 
  -4  17   9       41.65       15.10     13.05 o 
  -3  17   9       33.87       45.24     14.98 o 
  -2  17   9      158.69      126.18     19.93 o 
  -1  17   9      521.66      560.25     35.47 o 
   0  17   9      266.07      270.55     27.19 o 
   1  17   9      609.12      544.76     91.57 o 
   2  17   9      188.83      150.81     23.20 o 
  -7  18   9        1.75       -5.45     14.27 o 
  -6  18   9        1.78       -5.66     13.99 o 
  -5  18   9      106.58       99.57     23.04 o 
  -4  18   9      191.60      163.33     22.05 o 
  -3  18   9      605.84      613.09     60.90 o 
  -2  18   9       21.19       10.87     13.00 o 
  -1  18   9      121.17      117.92     41.02 o 
   0  18   9      110.10       94.54     31.50 o 
   1  18   9       95.75      112.98     21.53 o 
   2  18   9      259.69      278.99     29.46 o 
  -6  19   9      644.93      715.93     47.40 o 
  -5  19   9      435.67      531.47     56.28 o 
  -4  19   9      109.99      150.93     35.28 o 
  -3  19   9        3.82       -1.29     12.28 o 
  -2  19   9       10.06       14.00     15.12 o 
  -1  19   9      245.70      253.50     26.77 o 
   0  19   9     1634.76     1698.77     62.56 o 
   1  19   9      677.12      703.38     41.52 o 
  -5  20   9      378.46      441.86     52.64 o 
  -4  20   9       10.99       -3.08     19.04 o 
  -3  20   9        2.65        4.50     12.88 o 
  -2  20   9      165.63      104.18     19.53 o 
  -1  20   9      509.49      501.45     58.38 o 
 -11   0  10      110.04      117.33     35.56 o 
 -10   0  10      247.00      172.21     38.92 o 
  -9   0  10      265.19      226.53     41.72 o 
  -8   0  10       21.63       75.60     28.00 o 
  -7   0  10       53.20       33.84     14.11 o 
  -6   0  10      789.23      887.81     47.74 o 
  -5   0  10     6431.59     6648.01    166.05 o 
  -4   0  10      122.43      135.52     20.08 o 
  -3   0  10      474.01      440.94     31.24 o 
  -2   0  10     1917.16     2014.32     66.29 o 
  -1   0  10     1355.91     1310.44     52.16 o 
   0   0  10       88.64       49.80     31.64 o 
   1   0  10       60.45      107.81     27.44 o 
   2   0  10      699.99      729.72     57.68 o 
   3   0  10      659.97      499.27     49.56 o 
   4   0  10       18.65       32.76     22.40 o 
   5   0  10        6.58        3.64     22.40 o 
 -11   1  10       45.16       84.24     23.02 o 
 -10   1  10       26.05       20.62     16.78 o 
  -9   1  10       72.67       70.09     20.00 o 
  -8   1  10       50.39       55.22     17.74 o 
  -7   1  10      629.11      610.82     26.35 o 
  -6   1  10       95.26       78.78     11.88 o 
  -5   1  10      136.85      140.17     14.54 o 
  -4   1  10      227.08      178.47     15.79 o 
  -3   1  10      224.91      213.29     17.05 o 
  -2   1  10      114.08       88.99     12.82 o 
  -1   1  10      270.15      268.71     18.46 o 
   0   1  10       86.78       80.99     14.10 o 
   1   1  10        9.08       -6.59     10.90 o 
   2   1  10       30.74        0.75     12.48 o 
   3   1  10       11.46       -6.54     13.86 o 
   4   1  10      219.00      170.39     24.64 o 
   5   1  10        0.58        2.42     14.55 o 
 -11   2  10       41.11       21.03     17.06 o 
 -10   2  10       35.81       25.74     15.74 o 
  -9   2  10      329.60      328.85     38.92 o 
  -8   2  10      169.63      120.31     22.85 o 
  -7   2  10      110.38       85.93     12.23 o 
  -6   2  10        7.16       -2.37      7.31 o 
  -5   2  10      539.19      528.11     23.97 o 
  -4   2  10       96.13       77.87     11.81 o 
  -3   2  10     1446.18     1497.69     59.86 o 
  -2   2  10       96.12       94.56     12.64 o 
  -1   2  10      150.68      162.00     15.55 o 
   0   2  10      131.96      162.35     17.91 o 
   1   2  10     1429.05     1416.55     55.72 o 
   2   2  10      447.44      394.82     31.68 o 
   3   2  10      123.90      128.03     22.27 o 
   4   2  10       14.25        6.59     14.75 o 
   5   2  10        3.67       -2.10     13.45 o 
 -11   3  10        2.82       16.09     15.83 o 
 -10   3  10        0.01       -0.53     13.91 o 
  -9   3  10      111.44       78.86     23.80 o 
  -8   3  10     1076.57     1042.00     67.76 o 
  -7   3  10     1367.73     1232.75     58.38 o 
  -6   3  10      540.47      542.06     33.87 o 
  -5   3  10        1.95       -3.15      7.06 o 
  -4   3  10        4.66       -0.40      7.31 o 
  -3   3  10        3.52        6.82     12.29 o 
  -2   3  10     2779.16     2780.84     62.93 o 
  -1   3  10     1141.10     1238.29     35.89 o 
   0   3  10     1303.06     1321.76     42.52 o 
   1   3  10     1563.99     1381.81     55.03 o 
   2   3  10      571.03      562.57     36.73 o 
   3   3  10      382.86      413.68     33.33 o 
   4   3  10      495.59      529.34     46.06 o 
   5   3  10       44.52       14.22     13.26 o 
 -11   4  10       20.68       16.46     16.42 o 
 -10   4  10       27.10       28.07     17.02 o 
  -9   4  10        5.75        7.17     13.73 o 
  -8   4  10       18.61       30.10     12.45 o 
  -7   4  10      135.16      155.00     18.46 o 
  -6   4  10       54.88       52.33     11.12 o 
  -5   4  10      103.46       78.46     14.77 o 
  -4   4  10      904.46      884.61     30.05 o 
  -3   4  10       31.56       22.58      9.31 o 
  -2   4  10     2063.43     2150.58     51.60 o 
  -1   4  10      226.07      218.15     19.80 o 
   0   4  10      471.58      395.08     29.97 o 
   1   4  10     1218.74     1180.22     64.82 o 
   2   4  10       42.06       49.65     15.84 o 
   3   4  10       36.36       36.51     16.31 o 
   4   4  10      131.40      121.97     21.73 o 
   5   4  10      220.05      277.11     30.62 o 
 -11   5  10        5.64        4.58     26.74 o 
 -10   5  10        1.14       10.27     15.34 o 
  -9   5  10      287.40      275.27     37.94 o 
  -8   5  10      881.33      854.96     39.55 o 
  -7   5  10      440.88      433.34     27.16 o 
  -6   5  10     3537.43     3607.62     68.29 o 
  -5   5  10     1143.94     1168.16     34.73 o 
  -4   5  10      136.97       91.33     32.52 o 
  -3   5  10       20.58        8.83      7.90 o 
  -2   5  10      282.77      315.14     19.79 o 
  -1   5  10     2545.20     2729.27     65.03 o 
   0   5  10     3170.10     3264.13    103.75 o 
   1   5  10      463.30      448.07     65.24 o 
   2   5  10       32.81       30.08     14.47 o 
   3   5  10      417.39      428.17     55.86 o 
   4   5  10      225.81      277.71     29.80 o 
   5   5  10      274.91      216.12     61.74 o 
 -11   6  10       24.71       -8.79     15.43 o 
 -10   6  10        3.32       -9.54     13.64 o 
  -9   6  10      192.67      143.08     29.54 o 
  -8   6  10       11.45        9.96     10.55 o 
  -7   6  10      100.38       74.23     14.74 o 
  -6   6  10        2.78        2.50      8.27 o 
  -5   6  10      331.99      341.44     24.98 o 
  -4   6  10        7.70       14.91      8.61 o 
  -3   6  10      582.22      605.92     25.18 o 
  -2   6  10       95.15       87.51     12.81 o 
  -1   6  10      266.75      277.35     28.87 o 
   0   6  10        5.15        5.12     12.15 o 
   1   6  10     1247.45     1082.42     48.68 o 
   2   6  10       21.18       12.88     13.46 o 
   3   6  10        5.38       12.41     13.59 o 
   4   6  10        9.27       13.09     14.55 o 
   5   6  10      324.68      377.02     34.42 o 
 -11   7  10      137.01      109.63     43.96 o 
 -10   7  10       54.25       28.87     17.48 o 
  -9   7  10      216.66      281.06     32.61 o 
  -8   7  10      240.54      246.62     22.87 o 
  -7   7  10      124.85      130.12     22.66 o 
  -6   7  10      638.58      643.56     27.06 o 
  -5   7  10      714.24      736.23     27.87 o 
  -4   7  10       26.93       17.77      9.04 o 
  -3   7  10     1213.13     1277.52     42.36 o 
  -2   7  10       87.67      132.93     23.87 o 
  -1   7  10      503.43      506.01     27.13 o 
   0   7  10     2221.57     2061.55    106.13 o 
   1   7  10       19.89       26.93     13.46 o 
   2   7  10        0.13      -12.00     16.24 o 
   3   7  10      149.61      173.62     24.51 o 
   4   7  10       78.14       63.86     18.90 o 
 -10   8  10       41.15       41.61     27.72 o 
  -9   8  10        3.42        0.28     14.06 o 
  -8   8  10      191.57      190.56     25.11 o 
  -7   8  10       42.91       24.42     10.96 o 
  -6   8  10       21.91        6.49     10.13 o 
  -5   8  10       53.93       48.15     10.75 o 
  -4   8  10        3.31       -0.13      8.45 o 
  -3   8  10      136.07      126.30     15.60 o 
  -2   8  10        4.92        9.90      9.84 o 
  -1   8  10      322.36      296.09     27.75 o 
   0   8  10      731.70      745.21     57.54 o 
   1   8  10      768.38      772.31     41.86 o 
   2   8  10      725.53      763.59     41.77 o 
   3   8  10      458.07      447.69     67.20 o 
   4   8  10        2.48      -15.82     12.47 o 
 -10   9  10       22.97       18.05     17.82 o 
  -9   9  10       38.00       29.63     17.72 o 
  -8   9  10        0.21        3.83     10.40 o 
  -7   9  10      342.03      315.53     24.86 o 
  -6   9  10       28.82       23.69     11.41 o 
  -5   9  10        1.42        0.22      7.81 o 
  -4   9  10       48.72       43.17     10.83 o 
  -3   9  10       97.17      101.24     15.23 o 
  -2   9  10        2.79       -4.17     10.44 o 
  -1   9  10       55.95       49.61     15.95 o 
   0   9  10        1.57       -7.12     11.55 o 
   1   9  10       42.34       19.44     25.90 o 
   2   9  10       97.27       89.01     19.58 o 
   3   9  10        0.24       -6.32     11.95 o 
   4   9  10      285.46      238.28     28.80 o 
 -10  10  10      110.80      125.42     25.43 o 
  -9  10  10      127.08      105.53     23.04 o 
  -8  10  10      372.69      374.75     27.23 o 
  -7  10  10        2.63       -2.10     10.27 o 
  -6  10  10     1018.23     1022.63     40.45 o 
  -5  10  10      840.27      761.88     28.50 o 
  -4  10  10      371.50      457.66     23.13 o 
  -3  10  10      561.20      597.96     33.37 o 
  -2  10  10      138.90      117.70     19.83 o 
  -1  10  10      323.52      328.95     51.94 o 
   0  10  10      297.66      297.28     28.60 o 
   1  10  10      466.70      442.56     33.35 o 
   2  10  10      497.88      501.63     35.93 o 
   3  10  10      214.82      205.07     26.10 o 
   4  10  10       46.59       17.23     25.20 o 
  -9  11  10      105.63      111.45     18.47 o 
  -8  11  10       88.86      119.93     34.54 o 
  -7  11  10      515.77      561.92     32.03 o 
  -6  11  10      690.68      677.59     34.12 o 
  -5  11  10      137.76      125.64     14.41 o 
  -4  11  10       17.27       21.38     11.17 o 
  -3  11  10      247.58      272.45     22.05 o 
  -2  11  10      123.93      105.53     19.60 o 
  -1  11  10       30.43       37.49     15.43 o 
   0  11  10      799.36      764.36     43.40 o 
   1  11  10      280.83      298.01     36.54 o 
   2  11  10       55.57       48.65     19.46 o 
   3  11  10       12.47       22.12     15.53 o 
  -9  12  10      427.43      475.60     38.55 o 
  -8  12  10       52.31       59.70     15.36 o 
  -7  12  10       79.35       59.02     14.88 o 
  -6  12  10       94.75       99.45     16.97 o 
  -5  12  10      309.83      333.23     23.73 o 
  -4  12  10     1799.18     1854.74     83.41 o 
  -3  12  10      639.76      742.75     52.30 o 
  -2  12  10       51.86       43.18     15.96 o 
  -1  12  10        8.54       13.46     13.45 o 
   0  12  10       26.12       40.88     21.56 o 
   1  12  10       31.92       41.06     15.83 o 
   2  12  10      295.54      321.21     44.94 o 
   3  12  10      277.32      317.45     64.96 o 
  -9  13  10       87.43       95.11     18.26 o 
  -8  13  10      571.87      577.62     33.68 o 
  -7  13  10      946.23      982.40     50.98 o 
  -6  13  10      149.50      155.19     20.13 o 
  -5  13  10        6.02        3.83     10.00 o 
  -4  13  10      289.97      269.34     41.52 o 
  -3  13  10      105.85      102.87     48.02 o 
  -2  13  10      314.95      400.33     36.54 o 
  -1  13  10      359.99      382.45     31.28 o 
   0  13  10      393.92      440.46     33.86 o 
   1  13  10      253.13      258.26     30.94 o 
   2  13  10      187.53      187.75     47.88 o 
  -8  14  10        0.08       11.11     11.93 o 
  -7  14  10        0.10        9.49     12.21 o 
  -6  14  10        9.22       25.83     15.13 o 
  -5  14  10        4.34        8.37     14.24 o 
  -4  14  10      175.62      187.00     19.85 o 
  -3  14  10      163.23      122.96     20.57 o 
  -2  14  10      164.90      234.70     44.94 o 
  -1  14  10       58.99       35.65     14.73 o 
   0  14  10       10.12       21.24     13.87 o 
   1  14  10       72.47       64.14     18.10 o 
   2  14  10       39.39       38.34     15.66 o 
  -7  15  10      315.77      346.85     34.85 o 
  -6  15  10      168.25      216.82     28.97 o 
  -5  15  10       82.20       86.98     20.61 o 
  -4  15  10       68.15       25.89     13.75 o 
  -3  15  10       20.63       17.71     14.11 o 
  -2  15  10     1006.41     1024.49     47.52 o 
  -1  15  10      925.47      953.56     51.10 o 
   0  15  10      233.69      278.79     28.71 o 
   1  15  10       82.80      111.71     20.69 o 
  -7  16  10      116.52      101.20     22.24 o 
  -6  16  10      121.88      113.44     22.94 o 
  -5  16  10        6.79       -3.24     13.26 o 
  -4  16  10        3.72        7.67     12.27 o 
  -3  16  10       15.37       -0.57     12.36 o 
  -2  16  10        3.82      -11.40     12.43 o 
  -1  16  10       31.44       24.71     15.23 o 
   0  16  10        0.62       -7.57     11.89 o 
   1  16  10       44.62       47.84     17.21 o 
  -6  17  10      259.93      266.14     32.48 o 
  -5  17  10      114.89      117.05     32.20 o 
  -4  17  10      274.89      324.95     34.44 o 
  -3  17  10       41.83       56.25     16.81 o 
  -2  17  10      174.17      203.97     25.56 o 
  -1  17  10      293.36      271.43     28.78 o 
  -4  18  10      313.27      323.45     29.87 o 
  -3  18  10      152.09      157.42     23.44 o 
  -2  18  10       42.28       54.04     17.68 o 
 -10   1  11      182.64      168.97     29.00 o 
  -9   1  11      311.89      285.79     33.83 o 
  -8   1  11      506.43      487.74     39.79 o 
  -7   1  11      846.47      884.70     48.50 o 
  -6   1  11      124.22      101.65     16.57 o 
  -5   1  11      747.57      662.88     29.28 o 
  -4   1  11      364.46      361.92     29.95 o 
  -3   1  11      276.80      323.57     21.32 o 
  -2   1  11      503.83      534.20     32.23 o 
  -1   1  11      464.91      456.36     24.32 o 
   0   1  11      266.14      252.89     31.92 o 
   1   1  11        1.50      -12.69     12.46 o 
   2   1  11       53.77       63.35     19.01 o 
   3   1  11        3.49       -0.40     12.94 o 
 -10   2  11       62.33       55.94     20.15 o 
  -9   2  11       10.75       31.96     16.71 o 
  -8   2  11       10.08       -8.40     12.96 o 
  -7   2  11      829.50      828.44     36.56 o 
  -6   2  11      288.87      252.00     19.38 o 
  -5   2  11     1189.84     1285.20     38.43 o 
  -4   2  11       91.55      107.94     14.35 o 
  -3   2  11     1422.10     1402.51     40.24 o 
  -2   2  11     2149.22     2185.87     65.43 o 
  -1   2  11      464.73      486.41     24.77 o 
   0   2  11      272.24      286.19     23.64 o 
   1   2  11      139.63      129.52     32.62 o 
   2   2  11      369.66      448.86     36.00 o 
   3   2  11      222.08      194.99     27.45 o 
 -10   3  11       12.95       33.17     17.92 o 
  -9   3  11        6.51       -7.10     12.80 o 
  -8   3  11       40.84       34.51     16.72 o 
  -7   3  11       31.41       16.91     11.91 o 
  -6   3  11      161.50      167.80     16.69 o 
  -5   3  11      100.41      100.80     14.15 o 
  -4   3  11      846.72      812.04     30.46 o 
  -3   3  11       20.84       21.68      9.92 o 
  -2   3  11     1495.55     1584.78     65.64 o 
  -1   3  11        7.80        7.43     10.24 o 
   0   3  11       19.14       29.42     15.25 o 
   1   3  11        1.72        5.04     12.07 o 
   2   3  11       57.93       28.87     16.66 o 
   3   3  11      207.18      250.69     29.70 o 
 -10   4  11        0.73        1.26     19.60 o 
  -9   4  11       56.05       31.12     31.78 o 
  -8   4  11      249.01      208.39     29.40 o 
  -7   4  11     1628.44     1547.04     50.64 o 
  -6   4  11      968.53      940.64     38.98 o 
  -5   4  11      295.85      337.26     21.63 o 
  -4   4  11      224.63      228.98     19.04 o 
  -3   4  11       46.98       27.57     10.25 o 
  -2   4  11       43.28       53.80     11.91 o 
  -1   4  11     1162.54     1247.10     43.27 o 
   0   4  11     1294.21     1406.75     57.98 o 
   1   4  11     1311.95     1298.56     66.36 o 
   2   4  11      648.53      662.16     41.88 o 
   3   4  11       10.40       22.58     16.46 o 
 -10   5  11       17.93       -1.23     14.81 o 
  -9   5  11       31.46        8.25     16.21 o 
  -8   5  11       11.89       24.53     12.76 o 
  -7   5  11       10.86       19.60     12.34 o 
  -6   5  11       15.81       11.27      9.68 o 
  -5   5  11       41.61       19.83     10.05 o 
  -4   5  11       16.85       -3.20      8.90 o 
  -3   5  11        0.02        2.23      8.65 o 
  -2   5  11        9.84        1.70     11.02 o 
  -1   5  11      410.88      422.42     27.40 o 
   0   5  11        1.43       -3.17     13.20 o 
   1   5  11        1.09        9.63     13.73 o 
   2   5  11        8.52        4.84     14.65 o 
   3   5  11       19.81        2.79     14.35 o 
  -9   6  11       27.87       27.40     16.80 o 
  -8   6  11      275.58      294.17     25.38 o 
  -7   6  11      753.02      752.16     36.24 o 
  -6   6  11      568.24      543.05     26.10 o 
  -5   6  11      704.28      721.82     29.26 o 
  -4   6  11     1172.55     1144.51     37.71 o 
  -3   6  11      178.60      162.08     16.46 o 
  -2   6  11        6.47        4.46     10.22 o 
  -1   6  11     1914.28     1880.85     67.38 o 
   0   6  11     1544.67     1642.18     62.94 o 
   1   6  11      868.77      900.65     93.81 o 
   2   6  11      126.70      134.41     23.24 o 
   3   6  11        3.64       12.62     15.50 o 
  -9   7  11       26.56       28.89     17.42 o 
  -8   7  11      348.00      361.13     27.73 o 
  -7   7  11        0.59        2.93     10.68 o 
  -6   7  11       55.05       47.35     11.79 o 
  -5   7  11      171.92      126.70     20.25 o 
  -4   7  11       50.23       46.60     11.34 o 
  -3   7  11      449.82      469.34     24.70 o 
  -2   7  11      614.95      666.28     32.17 o 
  -1   7  11        5.03       12.77     13.87 o 
   0   7  11      152.04      132.92     23.10 o 
   1   7  11        4.17       -6.13     13.86 o 
   2   7  11      214.22      186.55     26.53 o 
  -9   8  11        0.27        0.00     15.18 o 
  -8   8  11       27.57       17.01     12.83 o 
  -7   8  11       90.57       97.74     23.62 o 
  -6   8  11     1001.90      931.77     40.07 o 
  -5   8  11      126.19       95.19     14.35 o 
  -4   8  11        1.83       -0.35      8.74 o 
  -3   8  11       67.44       54.73     20.69 o 
  -2   8  11      610.66      566.28     46.20 o 
  -1   8  11      426.53      475.29     35.63 o 
   0   8  11      302.99      328.86     30.99 o 
   1   8  11       82.24       86.89     25.76 o 
   2   8  11       31.38       27.72     16.01 o 
  -9   9  11      150.97      166.81     28.61 o 
  -8   9  11      396.01      385.63     29.03 o 
  -7   9  11      505.11      475.70     35.56 o 
  -6   9  11       90.44       81.70     16.36 o 
  -5   9  11       52.55       36.79     11.07 o 
  -4   9  11       16.76       12.28      9.83 o 
  -3   9  11       78.22      116.81     17.37 o 
  -2   9  11      612.32      720.32     48.72 o 
  -1   9  11      103.59      120.33     21.32 o 
   0   9  11       25.84       12.98     14.05 o 
   1   9  11      296.68      267.57     47.18 o 
   2   9  11        9.85       19.96     16.80 o 
  -8  10  11       49.12       43.24     14.73 o 
  -7  10  11       16.74       11.94     11.99 o 
  -6  10  11       47.06       37.53     13.90 o 
  -5  10  11      348.70      311.64     22.84 o 
  -4  10  11      712.07      655.71     32.42 o 
  -3  10  11      444.51      415.50     27.14 o 
  -2  10  11      211.69      224.26     58.52 o 
  -1  10  11       28.47       41.48     21.00 o 
   0  10  11      532.57      584.10     39.39 o 
   1  10  11      160.72      143.82     29.82 o 
  -8  11  11       39.55       56.78     15.51 o 
  -7  11  11      458.73      415.83     30.02 o 
  -6  11  11       94.39       64.17     15.67 o 
  -5  11  11       34.34       47.44     13.55 o 
  -4  11  11      438.17      394.88     26.89 o 
  -3  11  11      712.24      838.15     78.96 o 
  -2  11  11      574.96      754.66     42.60 o 
  -1  11  11      121.50      139.84     23.76 o 
   0  11  11       56.68       25.98     15.58 o 
   1  11  11       10.11       17.89     15.15 o 
  -7  12  11       18.15       19.45     12.64 o 
  -6  12  11       38.48       19.92     12.76 o 
  -5  12  11       12.87       15.24     11.75 o 
  -4  12  11       26.42       20.75     12.78 o 
  -3  12  11       57.24       59.90     17.61 o 
  -2  12  11      416.24      436.11     62.58 o 
  -1  12  11      326.45      322.09     36.40 o 
   0  12  11      236.45      300.42     31.24 o 
  -6  13  11       45.63       52.96     19.18 o 
  -5  13  11        2.26       12.92     15.66 o 
  -4  13  11        0.50      -13.73     12.18 o 
  -3  13  11       35.68       35.31     18.20 o 
  -2  13  11      198.23      219.36     27.36 o 
  -1  13  11      821.40      912.33     83.30 o 
   0  13  11       57.45       46.63     23.24 o 
  -5  14  11      500.75      572.51     41.69 o 
  -4  14  11       19.57       14.61     14.55 o 
  -3  14  11        0.10       -4.27     11.75 o 
  -2  14  11      184.44      172.18     25.50 o 
  -1  14  11      278.91      288.26     30.24 o 
  -8   0  12      972.66      815.41     71.12 o 
  -7   0  12      767.16      749.21     44.12 o 
  -6   0  12       96.51      101.90     21.69 o 
  -5   0  12       26.95       29.71     22.68 o 
  -4   0  12      256.58      247.95     29.72 o 
  -3   0  12      194.17      211.07     27.81 o 
  -2   0  12      299.31      384.71     33.76 o 
  -1   0  12      621.26      712.25     43.56 o 
   0   0  12       35.73       36.96     21.00 o 
   1   0  12        0.60       -4.76     20.72 o 
  -8   1  12       26.88       39.50     22.68 o 
  -7   1  12       31.05       31.49     11.18 o 
  -6   1  12        6.03        2.45      9.40 o 
  -5   1  12      150.20      110.42     19.35 o 
  -4   1  12      330.16      325.37     27.81 o 
  -3   1  12        0.40        8.35     10.10 o 
  -2   1  12       68.52       44.82     14.63 o 
  -1   1  12      225.99      218.36     23.35 o 
   0   1  12       38.62        2.81     13.96 o 
   1   1  12        1.50       12.69     14.70 o 
  -8   2  12      181.31      157.44     28.41 o 
  -7   2  12       77.44       75.94     16.53 o 
  -6   2  12      641.01      706.82     30.73 o 
  -5   2  12      126.02      146.32     17.07 o 
  -4   2  12      169.27      169.77     18.26 o 
  -3   2  12      207.97      220.62     20.07 o 
  -2   2  12      659.03      667.99     29.80 o 
  -1   2  12       81.26       79.15     17.12 o 
   0   2  12      129.25      167.75     25.81 o 
   1   2  12       59.82       49.16     19.38 o 
  -8   3  12      137.31      142.04     27.83 o 
  -7   3  12      198.29      167.61     21.49 o 
  -6   3  12        8.36       13.18     10.61 o 
  -5   3  12      638.00      663.60     29.94 o 
  -4   3  12     1681.95     1799.08     48.44 o 
  -3   3  12      211.14      187.39     18.88 o 
  -2   3  12        1.40       -4.07      9.20 o 
  -1   3  12       73.57       61.86     15.55 o 
   0   3  12      434.98      470.80     37.91 o 
   1   3  12       58.75       10.34     14.64 o 
  -8   4  12        6.60       18.99     16.20 o 
  -7   4  12       17.57        7.59     11.71 o 
  -6   4  12      523.48      501.37     26.83 o 
  -5   4  12       22.10       17.16     10.61 o 
  -4   4  12       20.66       12.90     10.26 o 
  -3   4  12        3.78        2.53      9.75 o 
  -2   4  12       78.40       83.55     17.53 o 
  -1   4  12      191.11      176.66     69.44 o 
   0   4  12       81.29       59.89     19.09 o 
  -7   5  12        4.39        6.37     11.64 o 
  -6   5  12      124.59      149.00     17.21 o 
  -5   5  12       94.39       84.45     14.23 o 
  -4   5  12      702.10      769.03     31.50 o 
  -3   5  12      600.60      617.72     29.31 o 
  -2   5  12      145.81      137.87     19.12 o 
  -1   5  12      158.55      163.55     32.48 o 
   0   5  12      545.95      566.73     40.67 o 
  -7   6  12      449.07      491.87     33.37 o 
  -6   6  12      562.15      576.60     28.59 o 
  -5   6  12        9.41        9.53     10.59 o 
  -4   6  12      107.43      112.23     15.77 o 
  -3   6  12        4.64        5.94     11.73 o 
  -2   6  12      635.08      623.75     41.27 o 
  -1   6  12       74.75       62.19     18.70 o 
   0   6  12        1.40       -7.12     26.18 o 
  -7   7  12       88.28       95.48     17.93 o 
  -6   7  12       55.85       69.43     16.11 o 
  -5   7  12      148.43      183.41     20.49 o 
  -4   7  12      905.22      973.33     40.46 o 
  -3   7  12      818.27      861.45     38.04 o 
  -2   7  12       31.01       26.88     15.93 o 
  -1   7  12       41.61       34.58     16.69 o 
  -6   8  12      299.49      253.69     25.22 o 
  -5   8  12      141.78      148.22     17.35 o 
  -4   8  12        6.77        2.42     10.12 o 
  -3   8  12      302.42      287.91     25.25 o 
  -2   8  12      327.66      369.05     33.68 o 
  -1   8  12      636.36      664.11     43.14 o 
  -6   9  12       33.70       34.13     13.99 o 
  -5   9  12       28.72       20.64     11.12 o 
  -4   9  12       22.21       13.08     13.30 o 
  -3   9  12      129.68      138.74     24.15 o 
  -2   9  12       92.09      107.93     27.30 o 
  -4  10  12      202.60      192.42     22.47 o 
  -3  10  12      229.49      213.35     57.96 o 
                                                 
